# Supplementary material for: An Overview of Upland Peatlands’ Vegetation of Apennines, Sicily, and Sardinia (Italy)
Source: Plants (Basel). 2025 Jun 23;14(13):1931. doi: 10.3390/plants14131931 (PMC12252164; doi:10.3390/plants14131931)
Supplement: Supplementary file 1 [file plants-14-01931-s001.zip › Table S1.xlsx]

## Sheet: publication_analysis
Geographic informations			Publications				Topics						Administrative Regions
Published geographic coordinates	Local reference individuable	None	Authors	Year	Title	Journal	Floristics	Community informations	Phytosociology/Community ecology	Vegetation maps	Hydrochemistry data	Palynology	ABR	BAS	CAL	CAM	EMR	LAZ	LIG	MAR	MOL	PUG	SAR	SIC	TOS	UMB
14	22	40	54	54	54	54	12	15	38	9	10	2	5	1	8	0	7	1	5	7	1	0	3	11	10	6
		x	Raimondo, F.M. & Domina, G., eds., 2007	1817	Il diario del viaggio in Sicilia di Karel B. Presl. Tratto dal manoscritto di K. B. Presl: Briefe in die Heimat, geschrieben auf einer Reise durch Sizilien und Italien (Lettere in patria su un viaggio in Sicilia e Italia).	Palermo: Università degli Studi di Palermo. 2007		x																x
x			Provasi, T.	1926	Osservazioni e ricerche sulla Vegetazione di alcuni laghetti dell'Appennino tosco-emiliano	Nuovo Giorn. Bot. Ital., 33: 681-725	x	x									x								x
		x	Marchetti, M.	1936	Ricerche Sulla Vegetazione Dell'Etruria Marittima	Giornale botanico italiano, 43:4, 831-871		x					x
x			Chiarugi, A.	1936	Ricerche Sulla Vegetazione Dell'Etruria Marittima	Giornale botanico italiano, 43:1, 3-61		x									x								x
		x	Sarfatti, G.	1954	Ricerche sui pascoli della Sila (Calabria)	Webbia: Journal of Plant Taxonomy and Geography, 10:1, 319-439		x			x				x
	x	x	Pedrotti, F.	1965	Censimento di ambienti umidi meritevoli di protezione: i piani carsici dell' Appennino umbro-marchigiano	Atti Ist. Bot. Lab. Critt. Univ. Pavia, ser. 6, 1: 141-158		x												x						x
	x	x	Pedrotti, F.	1967	Carta fitosociologica (1: 3.000) della vegetazione dei Piani di Montelago (Camerino)	Not. Soc. It. Fitosoc., 4: 1-8			x	x										x
	x	x	Bonin, G.	1972	Premiere contribution a l’etude des pelouses mesophiles et des groupements hygrophiles du Monte Pollino (Calabre)	Phyton (Austria) Vol. 14 Fasc. 3 – 4: 271-280			x					x
	x	x	Raffaelli, M.	1972	Il genere « Sphagnum » L. in Sardegna un'interessante novità per la flora dell'isola	Webbia: Journal of Plant Taxonomy and Geography, 27:1, 257-272																	x
	x	x	Raffaelli, M.	1972	Il genere « Sphagnum » L. in Sardegna un'interessante novità per la flora dell'Isola	Webbia: Journal of Plant Taxonomy and Geography, 27:1, 257-272.	x	x															x
		x	Raimondo, F.M.	1975	La distruzione dell'ambiente sulle Madonie	Le Madonie 21, Castelbuono		x																x
		x	Petronici, C., Mazzola, P. & Raimondo, F. M.	1978	Nota introduttiva allo studio degli ambienti idromorfi delle Madonie	Naturalista Sicil., s. 4, 2(1-2): 11-24			x		x													x
		x	Raimondo, F. M. & Dia, M. G.	1978	Note Briogeografiche. I. Il genere Sphagnum L. in Sicilia	Naturalista Sicil., s. 4, 2(3-4): 109-126		x																x
		x	Brullo, S., Grillo, M.	1978	Ricerche fitosociologiche sui pascoli dei monti Nebrodi	Not. Fitosoc. 13: 23-61			x															x
	x	x	Braggio Morucchio, G., Guido, M. A. & Montanari, C.	1978	Studio palinologico e vegetazione della torbiera del Lajone presso Piampaludo (Gruppo M. Beigua, Appennino ligure occidentale)	Arch. bot. biogeogr. ital. 54: 115-136			x	x		x							x
	x	x	Aita, L., Martini, E., Orsino, F.	1979	Flora e vegetazione dei laghetti delle Agoraie e zone limitrofe (Appennino ligure orientale)	Biogeogr. J. Integr. Biogeogr. 6 (1979): 163-230	x		x	x	x								x
		x	Raimondo, F. M Scialabba, A. & Dia, M. G.	1980	Note Briogeografiche. III. Distribuzione in Italia di Aulacomnium palustre (Hedw.) Schwaegr. ed ecologia della specie nelle stazioni siciliane	Naturalista Sicil., s. 4, 4(3-4): 79-99			x		x													x
	x	x	Montanari, C., Guido, M.A.	1980	La vegetazione idro-igrofila di alcune conche lacustri del versante Nord di Monte Ragola (Alta Val Nure – Appennino Ligure-Emiliano)	Arch. bot. biogeogr. ital. Forlì, 56: 13-42			x	x							x
		x	Raimondo, F. M. & Mazzola, P. & Rossitto, M.	1981	Note briogeografiche. IV. Distribuzione ed ecologia di Polytrichum commune L. ex Hedw. in Sicilia	Atti Accad. Sci. Palermo 40(1). Estratto pp.15		x																x
		x	Barberis, G. & Mariotti, M	1981	Ricerche geobotaniche sulle zone umide del Gruppo di Voltri (Appennino ligure-piemontese)	Arch. bot. biogeogr. ital. 57 (1-2): 50-91	x		x										x
	x	x	Del Prete, C., Tomaselli, M.	1981	Note sulla flora e vegetazione della torbiera "I Paduli" presso Fociomboli (Alpi Apuane)	Atti Soc. Tosc. Sci. Nat., Mem., Ser. B, 88: 343-358	x		x																x
		x	Raimondo, F. M. & Romano, S.	1984	Excursion a Portella Mandarini et Geraci	Webbia: Journal of Plant Taxonomy and Geography 38(1): 67-68		x																x
	x	x	Gerdol, R., Tomaselli, M.	1987	Mire Vegetation in the Apuanian Alps (Italy)	Folia Geobot. Phytotaxon., 22, 25–33			x		x														x
	x	x	Ferrari, C., Manzini, M.L.	1987	Osservazioni sulla vegetazione macrofitica del Lago Calamone (Appennino settentrionale)	Inform. Bot. Ital., 19(1): 82-87.			x								x
		x	Venanzoni, R.	1988	Contributo alla conoscenza dei prati umidi della Sila (Calabria - Italia)	Documents phytosoc. 11: 613-633			x						x
	x	x	Gerdol, R., Tomaselli, M.	1993	The vegetation of wetlands in the northern Apennines (Italy)	Phytocoenologia, 21(4), 421–469			x		x						x								x
	x	x	Brullo, S., Minissale, P. & Spampinato, G.	1994	Studio ﬁtosociologico della vegetazione lacustre dei Monti Nebrodi (Sicilia settentrionale)	Fitosociologia 27: 5 – 50			x		x													x
		x	Privitera, M., Puglisi, M.	1995	Osservazioni fitosociologiche sulla briovegetazione igro-idrofila dell'Aspromonte (Calabria)	Inform. Bot. Ital. 27(1): 144-152			x						x
	x	x	Bartelletti, A., Guazzi, E., Tomei, P.E.	1996	Le zone umide delle Alpi Apuane: nuove acquisizioni floristiche	Atti Soc. Tosc. Sci. Nat., Mem., Ser. B, 103 (1996): 49-54	x	x																	x
	x	x	Raffaelli, M., Mori Secci, M., Mariotti Lippi, M., Fiorini, G. M.	1997	Indagini floristico-vegetazionali e actuopalinologiche sul Lago Baccio e sul Lago del Greppo (Appennino Tosco-Emiliano)	Webbia: Journal of Plant Taxonomy and Geography, 51:2, 201-235	x		x	x	x	x					x								x
	x	x	Venanzoni., R., Gigante D.	2000	Contributo alla conoscenza della vegetazione degli ambienti umidi dell’Umbria	Fitosociologia 37 (2): 13-63			x																	x
		x	Brullo S., Scelsi F., Spampinato G.	2001	La vegetazione dell'Aspromonte. Studio fitosociologico	Laruffa Editore. Reggio Calabria			x						x
	x	x	Cogoni, A., Flore, F., Aleffi, M.,	2002	Survey of bryoflora on Monte Limbara (Northern Sardinia)	Cryptogamie, Bryologie, 23 (1): 73-86	x	x															x
x			Foggi, B., Gennai, M., Gervasoni, D., Rosi, C.	2003	Relazione tecnica "Le aree umide dell'Alto Appennino Pistoiese"	Università degli Studi di Firenze - DIPARTIMENTO DI BIOLOGIA VEGETALE			x	x															x
x			Tamburro, R., Tolve, E., Sardella, G., Manuppella, A.	2005	La Zona Umida “Torbiera”: individuazione delle pressioni e del buffer. Caso studio: “Pantano Zittola - Feudo Val Cocchiara” (Isernia - Molise)	APAT Agenzia per la Protezione dell’Ambiente e per i Servizi Tecnici	x	x		x											x
		x	Gargano D., Passalacqua N.G., Bernardo L.	2007	Bogs and mires in the Mediterranean areas: the vegetation of the marshlands of the Lacina Plain (Calabria, S.Italy)	Phyton (Horn, Austria), 47:161-189			x						x
x			Foggi, B., Gennai, M., Gervasoni, D, Ferretti, G., Viciani, D., Venturi, E.	2007	La carta della vegetazione del SIC Alta Valle del Sestaione (Pistoia, Toscana Nord-Occidentale)	Parlatorea 9: 41-78			x	x															x
		x	Catorci, A., Ballelli, S., Gatti, R., Vitanzi, A.	2008	Studio fitosociologico delle praterie della Valle dell'Ambro (Parco Nazionale dei Monti Sibillini, Italia Centrale)	Inform. Bot. Ital., 40(2): 193-241			x											x
x			Licandro, G.	2011	Le torbiere della Calabria centro-meridionale. Un patrimonio da conoscere e da preservare	Laruffa Editore. Reggio Calabria			x		x				x
	x	x	Mariotti, M. G., Marsili, S., Zotti, M.	2015	Note sulle conoscenze botaniche della riserva naturale orientata delle Agoraie e dei suoi dintorni (Appennino ligure)	Boll. Mus. Ist. Biol. Univ. Genova, 77		x											x
	x	x	Pedrotti, F.	2019	Flora e vegetazione della Palude di Colfiorito (Appennino Centrale, Italia)	Les Cah. Braun–Blanquetia 2, 1–118	x		x																	x
	x	x	Pedrotti, F., Murrja, E.	2020	Cartografia della vegetazione del laghetto del Pian Piccolo (Monti Sibillini, Appennino centrale) eseguita con l’aiuto del drone	Cah. Braun–Blanquetia, 4, 1–24. LES CAHIERS DE BRAUN-BLANQUETIA	x		x	x										x
x			Tardella, F.M.; Di Agostino, V.M.	2020	Vegetation of the "Altipiani di Colfiorito" wetlands (central Apennines, Italy)	Plant Sociology 57(2), 113-132			x											x						x
		x	Ciaschetti, G., Pirone, G., Venanzoni, R.	2020	Sedge vegetation of the “Major Highlands of Abruzzo” (Central Italy): Updated knowledge after new discoveries	Plant Biosyst. 155, 647–662			x				x
x			Raimondo, F. M., Varshanidze, D. & Di Gristina, E.	2021	The class Scheuchzerio-Caricetea nigrae in Sicily: a new association of the Caricion nigrae from the Madonie Mountains The class Scheuchzerio-Caricetea nigrae in Sicily: a new association of the Caricion nigrae from the Madonie Mountains	Bocconea 29: 279- 295			x															x
		x	Sciandrello, S., Cambria, S., del Galdo, G.G., Tavilla, G.,Minissale, P.	2021	Unexpected Discovery of Thelypteris palustris (Thelypteridaceae) in Sicily (Italy): Morphological, Ecological Analysis and Habitat Characterization	Plants 2021, 10, 2448. https://doi.org/10.3390/ plants10112448			x															x
x			Dagnino, D., Mariotti, M. M., Turcato C. in: Rivieccio, G., Aleffi, M., Angiolini, C., Bagella, S., Bazan, G., Bonini, F., Caria, M.C., Casavecchia, S., Castello, M., Dagnino, D., de Francesco, M.C., Farris, E., Fanfarillo, E., Fiaschi, T., Forte, L., Gianguzzi, L., Landucci, F., Maneli, F., Mantino, F., Mariotti, M., Pirone, G., Poldini, L., Poponessi, S., Praleskouskaya, S., Stanisci, A., Tomas…	2021	New national and regional Annex I Habitat records: from #26 to #36.	Plant Sociology 58(2): 77-98			x										x
x			Praleskouskaya, S., Gigante D., Maneli F., Aleffi M., Poponessi S., Venanzoni R. in: Rivieccio, G., Aleffi, M., Angiolini, C., Bagella, S., Bazan, G., Bonini, F., Caria, M.C., Casavecchia, S., Castello, M., Dagnino, D., de Francesco, M.C., Farris, E., Fanfarillo, E., Fiaschi, T., Forte, L., Gianguzzi, L., Landucci, F., Maneli, F., Mantino, F., Mariotti, M., Pirone, G., Poldini, L., Poponessi, S.,…	2021	New national and regional Annex I Habitat records: from #26 to #36.	Plant Sociology 58(2): 77-98			x																	x
x			Brancaleoni, L., Carbognani, M., Gerdol, R., Tomaselli, M., Petraglia, A.	2022	Refugial peatlands in the Northern Apennines. Vegetation-environment relationships and future perspectives	Phytocoenologia. 51. 10.1127/phyto/2022/0405			x		x						x								x
x			Morabito, A., Musarella, C.M., Spampinato G. in: Rivieccio, G., Angiolini, C., Martin Azzella, M., Bagella, S., Bonari, G., Bonini, F., et al.	2022	New national and regional Annex I Habitat records: from #45 to #59	Plant Sociology 59(2), 71-98			x						x
	x	x	Ciaschetti, G., Praleskouskaya, S., Venanzoni, R.	2024	Relicts of Threatened Biodiversity: Similarities and Differences among the 7230 EU Habitat Plant Communities on Montane Plateaus of Central Apennines, Italy.	Plants 13, 1282, https://doi.org/10.3390/plants13101282			x				x							x						x
x			Di Pietro, R., Praleskouskaya, S., Aleffi, M., Di Pietro, F., Di Pietro, A., Tondi, G., Fortini, P.	2024	New bryological data from relict mires in the Gran Sasso-Laga National Park (Central Apennines) and their interpretation according to the EUNIS classification and Habitats Directive	Plant Sociology 61: 21-40. 10.3897/pls2024612/02			x				x					x		x
	x	x	Laface, V.L.A., Musarella, C.M., Noto, D., Siclari, A., Tralongo, S., Spampinato, G.	2024	The Peat Bogs of Aspromonte National Park (Southern Italy): Flora and Vegetation	Networks, Markets & People. NMP 2024. Lecture Notes in Networks and Systems, vol 1185. Springer, Cham. https://doi.org/10.1007/978-3-031-74672-7_40	x		x						x
x			Ciaschetti, G., Venanzoni, R. in: Rivieccio, G., Bagella, S., Bazan, G., Bonari, G., Brunco, V., Buffa, G., et al.	2024	New national and regional Annex I Habitat records: from #123 to #138 *	Plant Sociology 61(2)			x				x
