# Supplementary material for: An Overview of Upland Peatlands’ Vegetation of Apennines, Sicily, and Sardinia (Italy)
Source: Plants (Basel). 2025 Jun 23;14(13):1931. doi: 10.3390/plants14131931 (PMC12252164; doi:10.3390/plants14131931)
Supplement: Supplementary file 1 [file plants-14-01931-s001.zip › Table S2.xlsx]

## Sheet: sites
Related publication				Site Location					Geographic Coordinates			Protection					Updating informations
Author	Year	Title	Journal	Toponym	Administrative Region	Municipality	Province	Plant communities	YES	Local reference individuable	NO	Ramsar	SIC/ZPS/ZSC	National Park	Regional Park	None	Publication year	Updating year	Last Updating publication				Reconfirmed (x) or recently described (r) site	Extinted site	No recent information site
				220					61	33	159	0	85	63	20	3		31	Authors	Year	Title	Journal	53	5	162
Marchetti, M.	1936	Ricerche Sulla Vegetazione Dell'Etruria Marittima	Giornale botanico italiano, 43:4, 831-871	Torbiera di Campotosto	ABR	Campotosto	AQ	A lot of species of Caricion nigrae were recorded.		x	x						1936	2025	It's well known that the peat bog was destroyed in the first half of 19th century due to the realization of the homonim lake					x
Ciaschetti, G., Pirone, G., Venanzoni, R.	2020	Sedge vegetation of the “Major Highlands of Abruzzo” (Central Italy): Updated knowledge after new discoveries	Plant Biosyst. 155, 647–662	Cinque Miglia	ABR	Rocca Pia	AQ	Carex nigra subsp. nigra community Ciaschetti, Pirone & Venanzoni 2020			x						2020						r
Ciaschetti, G., Praleskouskaya, S., Venanzoni, R.	2024	Relicts of Threatened Biodiversity: Similarities and Differences among the 7230 EU Habitat Plant Communities on Montane Plateaus of Central Apennines, Italy.	Plants 13, 1282, https://doi.org/10.3390/plants13101282	1. Vomano River springs	ABR	Pizzoli	AQ	Eleocharidetum quinqueflorae Lüdi 1921			x						2024						r
Ciaschetti, G., Praleskouskaya, S., Venanzoni, R.	2024	Relicts of Threatened Biodiversity: Similarities and Differences among the 7230 EU Habitat Plant Communities on Montane Plateaus of Central Apennines, Italy.	Plants 13, 1282, https://doi.org/10.3390/plants13101282	2. Vomano River springs	ABR	Pizzoli	AQ	Caricetum davallianae Dutoit 1924; Menyanthetum trifoliatae Steffen 1931; Eriophorum latifolium community Ciaschetti, Praleskouskaya, Venanzoni 2024			x						2024						r
Ciaschetti, G., Praleskouskaya, S., Venanzoni, R.	2024	Relicts of Threatened Biodiversity: Similarities and Differences among the 7230 EU Habitat Plant Communities on Montane Plateaus of Central Apennines, Italy.	Plants 13, 1282, https://doi.org/10.3390/plants13101282	Campo Felice	ABR	Lucoli	AQ	Eleocharidetum quinqueflorae Lüdi 1921			x						2024						r
Ciaschetti, G., Praleskouskaya, S., Venanzoni, R.	2024	Relicts of Threatened Biodiversity: Similarities and Differences among the 7230 EU Habitat Plant Communities on Montane Plateaus of Central Apennines, Italy.	Plants 13, 1282, https://doi.org/10.3390/plants13101282	Voltigno Valley	ABR	Carpineto della Nora	PE	Carex canescens community Ciaschetti, Praleskouskaya, Venanzoni 2024			x						2024						r
Ciaschetti, G., Praleskouskaya, S., Venanzoni, R.	2024	Relicts of Threatened Biodiversity: Similarities and Differences among the 7230 EU Habitat Plant Communities on Montane Plateaus of Central Apennines, Italy.	Plants 13, 1282, https://doi.org/10.3390/plants13101282	between Campotosto and Amatrice	ABR	L'Aquila	AQ	Caricetum davallianae Dutoit 1924			x						2024						r
Ciaschetti, G., Praleskouskaya, S., Venanzoni, R.	2024	Relicts of Threatened Biodiversity: Similarities and Differences among the 7230 EU Habitat Plant Communities on Montane Plateaus of Central Apennines, Italy.	Plants 13, 1282, https://doi.org/10.3390/plants13101282	1. Ponticello	ABR	Montereale	AQ	Caricetum davallianae Dutoit 1924			x						2024						r
Ciaschetti, G., Praleskouskaya, S., Venanzoni, R.	2024	Relicts of Threatened Biodiversity: Similarities and Differences among the 7230 EU Habitat Plant Communities on Montane Plateaus of Central Apennines, Italy.	Plants 13, 1282, https://doi.org/10.3390/plants13101282	2. Ponticello	ABR	Montereale	AQ	Blysmus compressus community Ciaschetti, Praleskouskaya, Venanzoni 2024			x						2024						r
Di Pietro, R., Praleskouskaya, S., Aleffi, M., Di Pietro, F., Di Pietro, A., Tondi, G., Fortini, P.	2024	New bryological data from relict mires in the Gran Sasso-Laga National Park (Central Apennines) and their interpretation according to the EUNIS classification and Habitats Directive	Plant Sociology 61: 21-40. 10.3897/pls2024612/02	M. Cima della Laghetta, subalpine belt mires (central Italy, Abruzzo Region)	ABR	Campotosto	AQ	Carex davalliana and C. echinata community Di Pietro, Praleskouskaya, Aleffi, Di Pietro, Di Pietro, Tondi, Fortini 2024	42°34'44.8"N, 13°23'35.0"E				x	x			2024						r
Ciaschetti, G., Venanzoni, R. in: Rivieccio, G., Bagella, S., Bazan, G., Bonari, G., Brunco, V., Buffa, G., et al.	2024	New national and regional Annex I Habitat records: from #123 to #138 *	Plant Sociology 61(2)	Campo di Rovere	ABR	Rocca di Mezzo	AQ	Molinion caeruleae Koch 1926	42°10'58.8"N, 13°31'33.5"E				x		x		2024						r
Bonin, G.	1972	Premiere contribution a l’etude des pelouses mesophiles et des groupements hygrophiles du Monte Pollino (Calabre)	Phyton (Austria) Vol. 14 Fasc. 3 – 4: 271-280	Piano di Pollino	BAS	Terranova di Pollino	PZ	Association a Blysmus compressus et Juncus depauperatus Bonin 1972		x	x		x	x			1972								x
Bonin, G.	1972	Premiere contribution a l’etude des pelouses mesophiles et des groupements hygrophiles du Monte Pollino (Calabre)	Phyton (Austria) Vol. 14 Fasc. 3 – 4: 271-280	Prairie qui s'etend sous le col dell' Impiso	BAS	Viggianello	PZ	Association a Blysmus compressus et Juncus depauperatus Bonin 1972		x	x		x	x			1972								x
Bonin, G.	1972	Premiere contribution a l’etude des pelouses mesophiles et des groupements hygrophiles du Monte Pollino (Calabre)	Phyton (Austria) Vol. 14 Fasc. 3 – 4: 271-280	Piano di Ruggio	BAS	Viggianello	PZ	Association a Blysmus compressus et Juncus depauperatus Bonin 1972		x	x		x	x			1972								x
Sarfatti, G.	1954	Ricerche sui pascoli della Sila (Calabria)	Webbia: Journal of Plant Taxonomy and Geography, 10:1, 319-439	Macchia Sacra, prato acquitrinoso in una radura della faggeta	CAL	Casali del Manco	CS	Scheuchzerio palustris-Caricetea fuscae Tx. 1937			x						1954								x
Sarfatti, G.	1954	Ricerche sui pascoli della Sila (Calabria)	Webbia: Journal of Plant Taxonomy and Geography, 10:1, 319-439	Vetta di Monte Curcio	CAL	Casali del Manco	CS	Scheuchzerio palustris-Caricetea fuscae Tx. 1937			x						1954								x
Sarfatti, G.	1954	Ricerche sui pascoli della Sila (Calabria)	Webbia: Journal of Plant Taxonomy and Geography, 10:1, 319-439	A breve distanza della Vetta di Monte Curcio	CAL	Casali del Manco	CS	Scheuchzerio palustris-Caricetea fuscae Tx. 1937			x						1954								x
Sarfatti, G.	1954	Ricerche sui pascoli della Sila (Calabria)	Webbia: Journal of Plant Taxonomy and Geography, 10:1, 319-439	A Sud di Monte Curcio, conca scavata sul crinale	CAL	Casali del Manco	CS	Scheuchzerio palustris-Caricetea fuscae Tx. 1938			x						1954								x
Bonin, G.	1972	Premiere contribution a l’etude des pelouses mesophiles et des groupements hygrophiles du Monte Pollino (Calabre)	Phyton (Austria) Vol. 14 Fasc. 3 – 4: 271-280	Col du Dragone	CAL	Morano Calabro	CS	Association a Blysmus compressus et Juncus depauperatus Bonin 1972			x						1972								x
Venanzoni, R.	1988	Contributo alla conoscenza dei prati umidi della Sila (Calabria - Italia)	Documents phytosoc. 11: 613-633	Sila Grande. Cupone (L. di Cecita)	CAL	Spezzano della Sila	CS	Scirpetum sylvatici Ralski 1931; Geranio asphodeloidis-Caricetum paniculatae Venanzoni 1988		x	x		x	x			1988								x
Venanzoni, R.	1988	Contributo alla conoscenza dei prati umidi della Sila (Calabria - Italia)	Documents phytosoc. 11: 613-633	Sila Grande. Fossiata (S. Barbara)	CAL	Spezzano della Sila	CS	Scirpetum sylvatici Ralski 1931; Geranio asphodeloidis-Caricetum paniculatae Venanzoni 1988; Chaerophyllo calabrici-Calthetum Venanzoni 1988			x						1988								x
Venanzoni, R.	1988	Contributo alla conoscenza dei prati umidi della Sila (Calabria - Italia)	Documents phytosoc. 11: 613-633	Sila Piccola. Spineto	CAL	Aprigliano	CS	Scirpetum sylvatici Ralski 1931			x						1988								x
Venanzoni, R.	1988	Contributo alla conoscenza dei prati umidi della Sila (Calabria - Italia)	Documents phytosoc. 11: 613-633	Sila Piccola. Timp.ne Morello (Sorg.ti F. Tàcina)	CAL			Scirpetum sylvatici Ralski 1931; Chaerophyllo calabrici-Calthetum Venanzoni 1988			x						1988								x
Venanzoni, R.	1988	Contributo alla conoscenza dei prati umidi della Sila (Calabria - Italia)	Documents phytosoc. 11: 613-633	Casa Forestale del Gariglione. 1650 m	CAL	Mesoraca	KR	Chaerophyllo calabrici-Calthetum Venanzoni 1988			x						1988								x
Venanzoni, R.	1988	Contributo alla conoscenza dei prati umidi della Sila (Calabria - Italia)	Documents phytosoc. 11: 613-633	Piano successivo alla Stazione Forestale. in dire- zione della Staz.ne della Teleferica. 1640 m	CAL			Scirpetum sylvatici Ralski 1931			x						1988								x
Venanzoni, R.	1988	Contributo alla conoscenza dei prati umidi della Sila (Calabria - Italia)	Documents phytosoc. 11: 613-633	Sila Grande. Fossiata (S. Barbara). 1300- 1340 m	CAL	Spezzano della Sila	CS	Scirpetum sylvatici Ralski 1931			x						1988								x
Venanzoni, R.	1988	Contributo alla conoscenza dei prati umidi della Sila (Calabria - Italia)	Documents phytosoc. 11: 613-633	Sila Grande. Fiume Neto. Loc. "i Pagani" (a valle del Lago di Ariamacina)	CAL	Casali del Manco	CS	Geranio asphodeloidis-Caricetum paniculatae Venanzoni 1988			x						1988								x
Venanzoni, R.	1988	Contributo alla conoscenza dei prati umidi della Sila (Calabria - Italia)	Documents phytosoc. 11: 613-633	Sila Piccola. Loc. Ciricilla. 1400 m.	CAL	Buturo	CZ	Geranio asphodeloidis-Caricetum paniculatae Venanzoni 1988; Scirpetum sylvatici Ralski 1931			x						1988								x
Brullo, S., Scelsi, F., Spampinato, G.	2001	La vegetazione dell'Aspromonte. Studio fitosociologico	Laruffa Editore. Reggio Calabria	Canolo Nuovo (piani dell'Aspromonte)	CAL	Canolo	RC	Ranunculo fontani-Potametum polygonifolii Brullo, Scelsi & Spampinato 2001; Dactylorhizo-Juncetum effusi Brullo & Grillo 1978;	38°19'50.77''N, 16°09'13.50''E				x	x			2001	2024	Laface, V.L.A., Musarella, C.M., Noto, D., Siclari, A., Tralongo, S., Spampinato, G.	2024	The Peat Bogs of Aspromonte National Park (Southern Italy): Flora and Vegetation	Networks, Markets & People. NMP 2024. Lecture Notes in Networks and Systems, vol 1185. Springer, Cham. https://doi.org/10.1007/978-3-031-74672-7_40	x
Brullo, S., Scelsi, F., Spampinato, G.	2001	La vegetazione dell'Aspromonte. Studio fitosociologico	Laruffa Editore. Reggio Calabria	Ponte Vizanola, Strada Statale	CAL		RC	Dactylorhizo-Juncetum effusi Brullo & Grillo 1978; Veronico beccanbugae-Ranunculetum ophioglossifolii Brullo, Scelsi & Spampinato 2001; Montio-Philonotidetum fontanae Buker & R. Tx. In Buker 1942			x						2001								x
Brullo, S., Scelsi, F., Spampinato, G.	2001	La vegetazione dell'Aspromonte. Studio fitosociologico	Laruffa Editore. Reggio Calabria	S. Luca	CAL	San Luca	RC	Holoschoeno-Caricetum distantis Brullo, Scelsi & Spampinato 2001			x						2001								x
Brullo, S., Scelsi, F., Spampinato, G.	2001	La vegetazione dell'Aspromonte. Studio fitosociologico	Laruffa Editore. Reggio Calabria	Piani dell'Aspromonte, Pant. Flumentari	CAL	Scilla	RC	Agrostio aspromontanae-Juncetum bulbosi Brullo, Scelsi & Spampinato 2001; Galio debilis-Deshampsietum caespitosae Brullo, Scelsi & Spampinato 2001			x						2001								x
Brullo, S., Scelsi, F., Spampinato, G.	2001	La vegetazione dell'Aspromonte. Studio fitosociologico	Laruffa Editore. Reggio Calabria	Montalto, C. da Bocca del Lupo	CAL	Samo	RC	Caricetum stellulato-oederi Brullo, Scelsi & Spampinato 2001; Veronico beccanbugae-Ranunculetum ophioglossifolii Brullo, Scelsi & Spampinato 2001; Dactylorhizo-Juncetum effusi Brullo & Grillo 1978			x						2001	2024	Laface, V.L.A., Musarella, C.M., Noto, D., Siclari, A., Tralongo, S., Spampinato, G.	2024	The Peat Bogs of Aspromonte National Park (Southern Italy): Flora and Vegetation	Networks, Markets & People. NMP 2024. Lecture Notes in Networks and Systems, vol 1185. Springer, Cham. https://doi.org/10.1007/978-3-031-74672-7_40	x
Brullo, S., Scelsi, F., Spampinato, G.	2001	La vegetazione dell'Aspromonte. Studio fitosociologico	Laruffa Editore. Reggio Calabria	Melia, Piano della Femmina Morta	CAL	Cittanova	RC	Galio debilis-Deshampsietum caespitosae Brullo, Scelsi & Spampinato 2001			x						2001	2024	Laface, V.L.A., Musarella, C.M., Noto, D., Siclari, A., Tralongo, S., Spampinato, G.	2024	The Peat Bogs of Aspromonte National Park (Southern Italy): Flora and Vegetation	Networks, Markets & People. NMP 2024. Lecture Notes in Networks and Systems, vol 1185. Springer, Cham. https://doi.org/10.1007/978-3-031-74672-7_40	x
Brullo, S., Scelsi, F., Spampinato, G.	2001	La vegetazione dell'Aspromonte. Studio fitosociologico	Laruffa Editore. Reggio Calabria	Ciminà, Vallone Cerasella	CAL	Ciminà	RC	Carici remotae-Osmundetum regalis Brullo, Scelsi & Spampinato 2001			x						2001								x
Brullo, S., Scelsi, F., Spampinato, G.	2001	La vegetazione dell'Aspromonte. Studio fitosociologico	Laruffa Editore. Reggio Calabria	T. Menta	CAL	Roccaforte del Greco	RC	Veronico beccanbugae-Ranunculetum ophioglossifolii Brullo, Scelsi & Spampinato 2001			x						2001								x
Brullo, S., Scelsi, F., Spampinato, G.	2001	La vegetazione dell'Aspromonte. Studio fitosociologico	Laruffa Editore. Reggio Calabria	Valle T. Menta, C.da Piscopio	CAL	Roccaforte del Greco	RC	Veronico beccanbugae-Ranunculetum ophioglossifolii Brullo, Scelsi & Spampinato 2001			x						2001								x
Brullo, S., Scelsi, F., Spampinato, G.	2001	La vegetazione dell'Aspromonte. Studio fitosociologico	Laruffa Editore. Reggio Calabria	C.da Gonnelle, Piani di Reggio	CAL		RC	Veronico beccanbugae-Ranunculetum ophioglossifolii Brullo, Scelsi & Spampinato 2001			x						2001								x
Brullo, S., Scelsi, F., Spampinato, G.	2001	La vegetazione dell'Aspromonte. Studio fitosociologico	Laruffa Editore. Reggio Calabria	T. Vasì	CAL	Delianuova	RC	Cratoneuretum commutati Aichinger 1933			x						2001								x
Gargano, D., Passalacqua, N.G., Bernardo, L.	2007	Bogs and mires in the Mediterranean areas: the vegetation of the marshlands of the Lacina Plain (Calabria, S.Italy)	Phyton (Horn, Austria), 47:161-189	1. Serre Calabre - Lacìna Plain	CAL	Brognaturo	VV	Carici demissae-Potametum polygonifolii Gargano, Passalacqua & Bernardo 2007			x						2007								x
Gargano, D., Passalacqua, N.G., Bernardo, L.	2007	Bogs and mires in the Mediterranean areas: the vegetation of the marshlands of the Lacina Plain (Calabria, S.Italy)	Phyton (Horn, Austria), 47:161-189	2. Serre Calabre - Lacìna Plain	CAL	Brognaturo	VV	Galio debilis-Deshampsietum caespitosae Brullo, Scelsi & Spampinato 2001			x						2007								x
Gargano, D., Passalacqua, N.G., Bernardo, L.	2007	Bogs and mires in the Mediterranean areas: the vegetation of the marshlands of the Lacina Plain (Calabria, S.Italy)	Phyton (Horn, Austria), 47:161-189	3. Serre Calabre - Lacìna Plain	CAL	Brognaturo	VV	Caricetum vesicariae Br. Bl. Et Den. 1926; Carex rostrata community Gargano, Passalacqua & Bernardo 2007; Menyanthes trifoliata community Gargano, Passalacqua & Bernardo 2007			x						2007								x
Gargano, D., Passalacqua, N.G., Bernardo, L.	2007	Bogs and mires in the Mediterranean areas: the vegetation of the marshlands of the Lacina Plain (Calabria, S.Italy)	Phyton (Horn, Austria), 47:161-189	4. Serre Calabre - Lacìna Plain	CAL	Brognaturo	VV	Menyanthes trifoliata community Gargano, Passalacqua & Bernardo 2007			x						2007								x
Gargano, D., Passalacqua, N.G., Bernardo, L.	2007	Bogs and mires in the Mediterranean areas: the vegetation of the marshlands of the Lacina Plain (Calabria, S.Italy)	Phyton (Horn, Austria), 47:161-189	5. Serre Calabre - Lacìna Plain	CAL	Brognaturo	VV	Caricetum echinatae Gargano, Passalacqua & Bernardo 2007			x						2007								x
Licandro, G.	2011	Le torbiere della Calabria centro-meridionale. Un patrimonio da conoscere e da preservare	Laruffa Editore. Reggio Calabria	Fontana di Morreale	CAL	Cittanova	RC	Sphagno inundati-Caricetum stellulatae Brullo, Scelsi & Spampinato 2001; Ranunculo fontani-Potametum polygonifolii Brullo, Scelsi & Spampinato 2001	38°18'49.68''N, 16°06'45.39''E				x	x			2011	2024	Laface, V.L.A., Musarella, C.M., Noto, D., Siclari, A., Tralongo, S., Spampinato, G.	2024	The Peat Bogs of Aspromonte National Park (Southern Italy): Flora and Vegetation	Networks, Markets & People. NMP 2024. Lecture Notes in Networks and Systems, vol 1185. Springer, Cham. https://doi.org/10.1007/978-3-031-74672-7_40	x
Licandro, G.	2011	Le torbiere della Calabria centro-meridionale. Un patrimonio da conoscere e da preservare	Laruffa Editore. Reggio Calabria	Sorgente Nunzio	CAL	Oppido Mamertina	RC	Scheuchzerio palustris-Caricetea fuscae Tx. 1937; Ranunculo fontani-Potametum polygonifolii Brullo, Scelsi & Spampinato 2001	38°15'00.07''N, 16°01'07.82''E					x			2011	2024	Laface, V.L.A., Musarella, C.M., Noto, D., Siclari, A., Tralongo, S., Spampinato, G.	2024	The Peat Bogs of Aspromonte National Park (Southern Italy): Flora and Vegetation	Networks, Markets & People. NMP 2024. Lecture Notes in Networks and Systems, vol 1185. Springer, Cham. https://doi.org/10.1007/978-3-031-74672-7_40	x
Licandro, G.	2011	Le torbiere della Calabria centro-meridionale. Un patrimonio da conoscere e da preservare	Laruffa Editore. Reggio Calabria	1. Contrada Mastrogiovanni	CAL	Oppido Mamertina	RC	Scheuchzerio palustris-Caricetea fuscae Tx. 1937; Molinio-Arrhenatheretea Tx. 1937	38°14'54.33''N, 16°00'45.60''E					x			2011	2024	Laface, V.L.A., Musarella, C.M., Noto, D., Siclari, A., Tralongo, S., Spampinato, G.	2024	The Peat Bogs of Aspromonte National Park (Southern Italy): Flora and Vegetation	Networks, Markets & People. NMP 2024. Lecture Notes in Networks and Systems, vol 1185. Springer, Cham. https://doi.org/10.1007/978-3-031-74672-7_40	x
Licandro, G.	2011	Le torbiere della Calabria centro-meridionale. Un patrimonio da conoscere e da preservare	Laruffa Editore. Reggio Calabria	2. Contrada Mastrogiovanni	CAL	Oppido Mamertina	RC	Sphagno inundati-Caricetum stellulatae Brullo, Scelsi & Spampinato 2001; Ranunculo fontani-Potametum polygonifolii Brullo, Scelsi & Spampinato 2001	38°14'49.47''N, 16°00'37.43''E					x			2011	2024	Laface, V.L.A., Musarella, C.M., Noto, D., Siclari, A., Tralongo, S., Spampinato, G.	2024	The Peat Bogs of Aspromonte National Park (Southern Italy): Flora and Vegetation	Networks, Markets & People. NMP 2024. Lecture Notes in Networks and Systems, vol 1185. Springer, Cham. https://doi.org/10.1007/978-3-031-74672-7_40	x
Licandro, G.	2011	Le torbiere della Calabria centro-meridionale. Un patrimonio da conoscere e da preservare	Laruffa Editore. Reggio Calabria	Piano Zillastro	CAL	Oppido Mamertina	RC	Scheuchzerio palustris-Caricetea fuscae Tx. 1937; Molinio-Arrhenatheretea Tx. 1937; Ranunculo fontani-Potametum polygonifolii Brullo, Scelsi & Spampinato 2001	38°14'39.19''N, 16°00'17.16''E					x			2011	2024	Laface, V.L.A., Musarella, C.M., Noto, D., Siclari, A., Tralongo, S., Spampinato, G.	2024	The Peat Bogs of Aspromonte National Park (Southern Italy): Flora and Vegetation	Networks, Markets & People. NMP 2024. Lecture Notes in Networks and Systems, vol 1185. Springer, Cham. https://doi.org/10.1007/978-3-031-74672-7_40	x
Licandro, G.	2011	Le torbiere della Calabria centro-meridionale. Un patrimonio da conoscere e da preservare	Laruffa Editore. Reggio Calabria	Piani di Carmelia	CAL	Delianuova	RC	Scheuchzerio palustris-Caricetea fuscae Tx. 1937; Molinio-Arrhenatheretea Tx. 1937	38°12'23.04''N, 15°55'58.23''E					x			2011	2024	Laface, V.L.A., Musarella, C.M., Noto, D., Siclari, A., Tralongo, S., Spampinato, G.	2024	The Peat Bogs of Aspromonte National Park (Southern Italy): Flora and Vegetation	Networks, Markets & People. NMP 2024. Lecture Notes in Networks and Systems, vol 1185. Springer, Cham. https://doi.org/10.1007/978-3-031-74672-7_40	x
Licandro, G.	2011	Le torbiere della Calabria centro-meridionale. Un patrimonio da conoscere e da preservare	Laruffa Editore. Reggio Calabria	Pantano di Montalto	CAL	Reggio Calabria	RC	Scheuchzerio palustris-Caricetea fuscae Tx. 1937; Molinio-Arrhenatheretea Tx. 1937	38°09'25.31''N, 15°54'55.95''E				x	x			2011	2024	Laface, V.L.A., Musarella, C.M., Noto, D., Siclari, A., Tralongo, S., Spampinato, G.	2024	The Peat Bogs of Aspromonte National Park (Southern Italy): Flora and Vegetation	Networks, Markets & People. NMP 2024. Lecture Notes in Networks and Systems, vol 1185. Springer, Cham. https://doi.org/10.1007/978-3-031-74672-7_40	x
Licandro, G.	2011	Le torbiere della Calabria centro-meridionale. Un patrimonio da conoscere e da preservare	Laruffa Editore. Reggio Calabria	Torbiera di Piano Lacina	CAL	Brognaturo	VV	Scheuchzerio palustris-Caricetea fuscae Tx. 1937; Molinio-Arrhenatheretea Tx. 1937; Ranunculo fontani-Potametum polygonifolii Brullo, Scelsi & Spampinato 2001	38°35'03.87''N, 16°23'40.82''E				x		x		2011								x
Licandro, G.	2011	Le torbiere della Calabria centro-meridionale. Un patrimonio da conoscere e da preservare	Laruffa Editore. Reggio Calabria	Contrada Arruggiato - Riserva di Marchesale	CAL	Arena	VV	Molinio-Arrhenatheretea Tx. 1937; Ranunculo fontani-Potametum polygonifolii Brullo, Scelsi & Spampinato 2001	38°30'38.93''N, 16°15'30.10''E				x		x		2011								x
Morabito, A., Musarella, C.M., Spampinato, G. in: Rivieccio, G., Angiolini, C., Martin Azzella, M., Bagella, S., Bonari, G., Bonini, F., et al.	2022	New national and regional Annex I Habitat records: from #45 to #59	Plant Sociology 59(2), 71-98	Arruggiato	CAL	Arena	VV	Dactylorhizo-Juncetum effusi Brullo et Grillo 1978	38.510383 N, 16.258294 E				x		x		2022						r
Laface, V.L.A., Musarella, C.M., Noto, D., Siclari, A., Tralongo, S., Spampinato, G.	2024	The Peat Bogs of Aspromonte National Park (Southern Italy): Flora and Vegetation	Networks, Markets & People. NMP 2024. Lecture Notes in Networks and Systems, vol 1185. Springer, Cham. https://doi.org/10.1007/978-3-031-74672-7_40	Fontana Morreale II	CAL	Cittanova	RC	Dactylorrihizo-Juncetum effusi; Sphagno inundati-Caricetum echinatae; Ranuncolo fontani-Potametum polygonifolii			x						2024						r
Laface, V.L.A., Musarella, C.M., Noto, D., Siclari, A., Tralongo, S., Spampinato, G.	2024	The Peat Bogs of Aspromonte National Park (Southern Italy): Flora and Vegetation	Networks, Markets & People. NMP 2024. Lecture Notes in Networks and Systems, vol 1185. Springer, Cham. https://doi.org/10.1007/978-3-031-74672-7_40	Piano delle Valli	CAL	Sant’Eufemia d’Aspromonte	RC	Dactylorrihizo-Juncetum effusi; Sphagno inundati-Caricetum echinatae; Ranuncolo fontani-Potametum polygonifolii			x						2024						r
Provasi, T.	1926	Osservazioni e ricerche sulla Vegetazione di alcuni laghetti dell'Appennino tosco-emiliano	Nuovo Giorn. Bot. Ital., 33: 681-725	Lago Santo Modenese	EMR	Pievepelago	MO	A lot of species of Caricion nigrae were recorded	44°08'17.9"N 10°34'58.5"E				x	x			1926								x
Provasi, T.	1926	Osservazioni e ricerche sulla Vegetazione di alcuni laghetti dell'Appennino tosco-emiliano	Nuovo Giorn. Bot. Ital., 33: 681-725	Lago Baccio	EMR	Pievepelago	MO	A lot of species of Caricion nigrae were recorded	44°07'43.7"N 10°35'18.0"E				x	x			1926	1997	Raffaelli M., Mori Secci M., Mariotti Lippi M., Fiorini G. M.	1997	Indagini floristico-vegetazionali e actuopalinologiche sul Lago Baccio e sul Lago del Greppo (Appennino Tosco-Emiliano)	Webbia: Journal of Plant Taxonomy and Geography, 51:2, 201-235			x
Provasi, T.	1926	Osservazioni e ricerche sulla Vegetazione di alcuni laghetti dell'Appennino tosco-emiliano	Nuovo Giorn. Bot. Ital., 33: 681-725	Lago di Pratignano	EMR	Fanano	MO	A lot of species of Caricion nigrae were recorded	44°10'17.5"N 10°49'02.4"E				x	x			1926	1993	Gerdol R., Tomaselli M.	1993	The vegetation of wetlands in the northern Apennines (Italy)	Phytocoenologia, 21(4), 421–469			x
Provasi, T.	1926	Osservazioni e ricerche sulla Vegetazione di alcuni laghetti dell'Appennino tosco-emiliano	Nuovo Giorn. Bot. Ital., 33: 681-725	Lago Budalone	EMR	Sestola	MO	A lot of species of Caricion nigrae were recorded	44°12'38.6"N 10°43'28.5"E							x	1926								x
Provasi, T.	1926	Osservazioni e ricerche sulla Vegetazione di alcuni laghetti dell'Appennino tosco-emiliano	Nuovo Giorn. Bot. Ital., 33: 681-725	Lago Scaffaiolo	EMR	Fanano	MO	A lot of species of Caricion nigrae were recorded	44°07'07.8"N 10°48'23.7"E				x		x		1926								x
Montanari, C., Guido, M.A.	1980	La vegetazione idro-igrofila di alcune conche lacustri del versante Nord di Monte Ragola (Alta Val Nure – Appennino Ligure-Emiliano)	Archivio Botanico e Biogeografico Italiano, Forlì, 56: 13-42	Lago Moo	EMR	Ferriere	PC	Peaty meadows with Caricetalia davallianae species	44°37'33.1"N, 9°32'32.3"E				x				1980								x
Montanari, C., Guido, M.A.	1980	La vegetazione idro-igrofila di alcune conche lacustri del versante Nord di Monte Ragola (Alta Val Nure – Appennino Ligure-Emiliano)	Archivio Botanico e Biogeografico Italiano, Forlì, 56: 13-42	Lago Bino	EMR	Ferriere	PC	Peaty meadows with Caricetalia davallianae species; groupments with Eleocharis palustris and Juncus articulatus	44°37'07.7"N, 9°33'00.3"E				x				1980								x
Montanari, C., Guido, M.A.	1980	La vegetazione idro-igrofila di alcune conche lacustri del versante Nord di Monte Ragola (Alta Val Nure – Appennino Ligure-Emiliano)	Archivio Botanico e Biogeografico Italiano, Forlì, 56: 13-42	Prato Grande	EMR	Ferriere	PC	Peaty meadows with Caricetalia davallianae and Molinietalia species	44°36'11.2"N, 9°32'31.4"E				x				1980								x
Montanari, C., Guido, M.A.	1980	La vegetazione idro-igrofila di alcune conche lacustri del versante Nord di Monte Ragola (Alta Val Nure – Appennino Ligure-Emiliano)	Archivio Botanico e Biogeografico Italiano, Forlì, 56: 13-42	Lago Lungo	EMR	Ferriere	PC	Caricetum vesicariae; Molinietalia groupments	44°37'21.8"N, 9°30'56.3"E							x	1980								x
Ferrari, C., Manzini, M.L.	1987	Osservazioni sulla vegetazione macrofitica del Lago Calamone (Appennino settentrionale)	Inform. Bot. Ital., 19(1): 82-87.	Lago Calamone	EMR	Ventasso	RE	Caricion canescenti-fuscae; Cardamino-Montion		x	x		x	x			1987	1993	Gerdol R., Tomaselli M.	1993	The vegetation of wetlands in the northern Apennines (Italy)	Phytocoenologia, 21(4), 421–469			x
Gerdol, R., Tomaselli, M.	1993	The vegetation of wetlands in the northern Apennines (Italy)	Phytocoenologia, 21(4), 421–469	Prati di Pranda	EMR	Ventasso	RE	Caricetum vesicariae Br. Bl. Et Den. 1926; Community of Carex rostrata Gerdol & Tomaselli 1993; Eriophoretum scheuchzeri Fries 1913; Caricetum nigrae Br. Bl. 1915			x						1993								x
Gerdol, R., Tomaselli, M.	1993	The vegetation of wetlands in the northern Apennines (Italy)	Phytocoenologia, 21(4), 421–469	Lago Gora	EMR	Ventasso	RE	Caricetum vesicariae Br. Bl. Et Den. 1926		x	x		x	x			1993								x
Gerdol, R., Tomaselli, M.	1993	The vegetation of wetlands in the northern Apennines (Italy)	Phytocoenologia, 21(4), 421–469	I Lagoni	EMR	Corniglio	PR	Community of Carex rostrata Gerdol & Tomaselli 1993			x						1993								x
Gerdol, R., Tomaselli, M.	1993	The vegetation of wetlands in the northern Apennines (Italy)	Phytocoenologia, 21(4), 421–469	Lago Verdarolo	EMR	Monchio delle Corti	PR	Community of Carex rostrata Gerdol & Tomaselli 1993		x	x		x	x			1993								x
Gerdol, R., Tomaselli, M.	1993	The vegetation of wetlands in the northern Apennines (Italy)	Phytocoenologia, 21(4), 421–469	Lago Il Terzo	EMR	Fanano	MO	Community of Carex rostrata Gerdol & Tomaselli 1993		x	x		x	x			1993								x
Gerdol, R., Tomaselli, M.	1993	The vegetation of wetlands in the northern Apennines (Italy)	Phytocoenologia, 21(4), 421–469	Lago Lungo	EMR	Bagno di Romagna	FC	Community of Carex rostrata Gerdol & Tomaselli 1993		x	x		x	x			1993								x
Gerdol, R., Tomaselli, M.	1993	The vegetation of wetlands in the northern Apennines (Italy)	Phytocoenologia, 21(4), 421–469	Lago Gonnella	EMR	Ventasso	RE	Community of Carex rostrata Gerdol & Tomaselli 1993; Caricetum nigrae Br. Bl. 1915; Sphagno-Caricetum nigrae Gerdol & Tomaselli 1993		x	x		x	x			1993								x
Gerdol, R., Tomaselli, M.	1993	The vegetation of wetlands in the northern Apennines (Italy)	Phytocoenologia, 21(4), 421–469	Passo della Cisa	EMR	Pontremoli	MS	Community of Menyanthes trifoliata Gerdol & Tomaselli 1993; Sphagnetum magellanici			x						1993								x
Gerdol, R., Tomaselli, M.	1993	The vegetation of wetlands in the northern Apennines (Italy)	Phytocoenologia, 21(4), 421–469	Passo Cento Croci	EMR	Varese Ligure	SP	Community of Menyanthes trifoliata Gerdol & Tomaselli 1993; Caricetum nigrae Br. Bl. 1915			x						1993								x
Gerdol, R., Tomaselli, M.	1993	The vegetation of wetlands in the northern Apennines (Italy)	Phytocoenologia, 21(4), 421–469	Above Lago Verde	EMR	Pontremoli	MS	Community of Drepanocladus exannulatus and Juncus filiformis Gerdol & Tomaselli 1993			x						1993								x
Gerdol, R., Tomaselli, M.	1993	The vegetation of wetlands in the northern Apennines (Italy)	Phytocoenologia, 21(4), 421–469	Monte Spigolino	EMR	Fanano	MO	Community of Drepanocladus exannulatus and Juncus filiformis Gerdol & Tomaselli 1993			x						1993								x
Gerdol, R., Tomaselli, M.	1993	The vegetation of wetlands in the northern Apennines (Italy)	Phytocoenologia, 21(4), 421–469	Monte Acuto	EMR	Ventasso	RE	Community of Drepanocladus exannulatus and Juncus filiformis Gerdol & Tomaselli 1993			x						1993								x
Gerdol, R., Tomaselli, M.	1993	The vegetation of wetlands in the northern Apennines (Italy)	Phytocoenologia, 21(4), 421–469	Lago della Risaia	EMR	Fiumalbo	MO	Community of Drepanocladus exannulatus and Juncus filiformis Gerdol & Tomaselli 1993		x	x		x		x		1993								x
Gerdol, R., Tomaselli, M.	1993	The vegetation of wetlands in the northern Apennines (Italy)	Phytocoenologia, 21(4), 421–469	Pian Cavallaro	EMR	Sestola	MO	Community of Drepanocladus exannulatus and Juncus filiformis Gerdol & Tomaselli 1993			x						1993								x
Gerdol, R., Tomaselli, M.	1993	The vegetation of wetlands in the northern Apennines (Italy)	Phytocoenologia, 21(4), 421–469	Glacial cirque of Monte Turchino	EMR	Pievepelago	MO	Community of Drepanocladus exannulatus and Juncus filiformis Gerdol & Tomaselli 1993;Caricetum nigrae Br. Bl. 1915			x						1993								x
Gerdol, R., Tomaselli, M.	1993	The vegetation of wetlands in the northern Apennines (Italy)	Phytocoenologia, 21(4), 421–469	Monte La Piella	EMR	Villa Minozzo	RE	Community of Drepanocladus exannulatus and Juncus filiformis Gerdol & Tomaselli 1993			x						1993								x
Gerdol, R., Tomaselli, M.	1993	The vegetation of wetlands in the northern Apennines (Italy)	Phytocoenologia, 21(4), 421–469	Le Maccherie	EMR	Frassinoro	MO	Caricetum nigrae Br. Bl. 1915			x						1993								x
Gerdol, R., Tomaselli, M.	1993	The vegetation of wetlands in the northern Apennines (Italy)	Phytocoenologia, 21(4), 421–469	La Bargetana	EMR	Ventasso	RE	Caricetum nigrae Br. Bl. 1915; Sphagno-Caricetum nigrae Gerdol & Tomaselli 1993			x						1993								x
Gerdol, R., Tomaselli, M.	1993	The vegetation of wetlands in the northern Apennines (Italy)	Phytocoenologia, 21(4), 421–469	Passo del Fulgicchio	EMR	Corniglio	PR	Caricetum nigrae Br. Bl. 1915			x						1993								x
Gerdol, R., Tomaselli, M.	1993	The vegetation of wetlands in the northern Apennines (Italy)	Phytocoenologia, 21(4), 421–469	Between Passo Paitino and Lago Rocca Pianaccia	EMR	Bagnone	MS	Caricetum nigrae Br. Bl. 1915; Sphagno-Caricetum nigrae Gerdol & Tomaselli 1993			x						1993								x
Gerdol, R., Tomaselli, M.	1993	The vegetation of wetlands in the northern Apennines (Italy)	Phytocoenologia, 21(4), 421–469	Pozza di Badignana	EMR	Corniglio	PR	Caricetum nigrae Br. Bl. 1915			x						1993								x
Gerdol, R., Tomaselli, M.	1993	The vegetation of wetlands in the northern Apennines (Italy)	Phytocoenologia, 21(4), 421–469	Glacial cirque of Monte Bocco	EMR	Monchio delle Corti	PR	Caricetum nigrae Br. Bl. 1915; Sphagno-Caricetum nigrae Gerdol & Tomaselli 1993			x						1993								x
Gerdol, R., Tomaselli, M.	1993	The vegetation of wetlands in the northern Apennines (Italy)	Phytocoenologia, 21(4), 421–469	Capanna Biancani	EMR	Corniglio	PR	Caricetum nigrae Br. Bl. 1915; Sphagno-Caricetum nigrae Gerdol & Tomaselli 1993			x						1993								x
Gerdol, R., Tomaselli, M.	1993	The vegetation of wetlands in the northern Apennines (Italy)	Phytocoenologia, 21(4), 421–469	Padule del Braiola	EMR	Corniglio	PR	Caricetum nigrae Br. Bl. 1915; Sphagnetum magellanici			x						1993								x
Gerdol, R., Tomaselli, M.	1993	The vegetation of wetlands in the northern Apennines (Italy)	Phytocoenologia, 21(4), 421–469	Between I Lagoni e Lago Scuro	EMR	Corniglio	PR	Caricetum nigrae Br. Bl. 1915; Sphagno-Caricetum nigrae Gerdol & Tomaselli 1993			x						1993								x
Gerdol, R., Tomaselli, M.	1993	The vegetation of wetlands in the northern Apennines (Italy)	Phytocoenologia, 21(4), 421–469	Lago Verde	EMR	Pontremoli	MS	Caricetum nigrae Br. Bl. 1915		x	x					x	1993	2022	Brancaleoni L., Carbognani M., Gerdol R., Tomaselli M., Petraglia A.	2022	Refugial peatlands in the Northern Apennines. Vegetation-environment relationships and future perspectives	Phytocoenologia. 51. 10.1127/phyto/2022/0405	x
Gerdol, R., Tomaselli, M.	1993	The vegetation of wetlands in the northern Apennines (Italy)	Phytocoenologia, 21(4), 421–469	Capanne Badignana	EMR	Corniglio	PR	Caricetum nigrae Br. Bl. 1915			x						1993								x
Brancaleoni, L., Carbognani, M., Gerdol, R., Tomaselli, M., Petraglia, A.	2022	Refugial peatlands in the Northern Apennines. Vegetation-environment relationships and future perspectives	Phytocoenologia. 51. 10.1127/phyto/2022/0405	Pratospilla	EMR	Monchio delle Corti	PR	Sphagnum palustre group Brancaleoni, Carbognani, Gerdol, Tomaselli, Petraglia 2022; Sphagnum fallax group Brancaleoni, Carbognani, Gerdol, Tomaselli, Petraglia 2022; Molinia caerulea group Brancaleoni, Carbognani, Gerdol, Tomaselli, Petraglia 2022; Deschampsia cespitosa group Brancaleoni, Carbognani, Gerdol, Tomaselli, Petraglia 2022; Carex nigra group Brancaleoni, Carbognani, Gerdol, Tomaselli, …	44°21'46.0"N, 10°06'31.0"E				x	x			2022						r
Brancaleoni, L., Carbognani, M., Gerdol, R., Tomaselli, M., Petraglia, A.	2022	Refugial peatlands in the Northern Apennines. Vegetation-environment relationships and future perspectives	Phytocoenologia. 51. 10.1127/phyto/2022/0405	Pradacci	EMR	Monchio delle Corti	PR	Sphagnum palustre group Brancaleoni, Carbognani, Gerdol, Tomaselli, Petraglia 2022; Sphagnum subnitens group Brancaleoni, Carbognani, Gerdol, Tomaselli, Petraglia 2022; Carex nigra group Brancaleoni, Carbognani, Gerdol, Tomaselli, Petraglia 2022; Carex nigra group Brancaleoni, Carbognani, Gerdol, Tomaselli, Petraglia 2022; Carex demissa group Brancaleoni, Carbognani, Gerdol, Tomaselli, Petraglia …	44°21'30.0"N, 10°08'27.0"E				x	x			2022						r
Brancaleoni, L., Carbognani, M., Gerdol, R., Tomaselli, M., Petraglia, A.	2022	Refugial peatlands in the Northern Apennines. Vegetation-environment relationships and future perspectives	Phytocoenologia. 51. 10.1127/phyto/2022/0405	Pozza di Scala	EMR	Monchio delle Corti	PR	Sphagnum compactum group Brancaleoni, Carbognani, Gerdol, Tomaselli, Petraglia 2022; Sphagnum subsecundum group Brancaleoni, Carbognani, Gerdol, Tomaselli, Petraglia 2022; Deschampsia cespitosa group Brancaleoni, Carbognani, Gerdol, Tomaselli, Petraglia 2022; Sarmentypnum exannulatum group Brancaleoni, Carbognani, Gerdol, Tomaselli, Petraglia 2022; Menyanthes trifoliata group Brancaleoni, Carbogn…	44°22'26.0"N, 10°03'34.0"E				x	x			2022						r
Brancaleoni, L., Carbognani, M., Gerdol, R., Tomaselli, M., Petraglia, A.	2022	Refugial peatlands in the Northern Apennines. Vegetation-environment relationships and future perspectives	Phytocoenologia. 51. 10.1127/phyto/2022/0405	Lago Scuro	EMR	Corniglio	PR	Sphagnum compactum group Brancaleoni, Carbognani, Gerdol, Tomaselli, Petraglia 2022; Sphagnum subsecundum group Brancaleoni, Carbognani, Gerdol, Tomaselli, Petraglia 2022; Sphagnum subnitens group Brancaleoni, Carbognani, Gerdol, Tomaselli, Petraglia 2022; Deschampsia cespitosa group Brancaleoni, Carbognani, Gerdol, Tomaselli, Petraglia 2022; Carex nigra group Brancaleoni, Carbognani, Gerdol, Tom…	44°22'50.0"N, 10°03'11.0"E				x	x			2022						r
Brancaleoni, L., Carbognani, M., Gerdol, R., Tomaselli, M., Petraglia, A.	2022	Refugial peatlands in the Northern Apennines. Vegetation-environment relationships and future perspectives	Phytocoenologia. 51. 10.1127/phyto/2022/0405	Sella di Rocca Pianaccia	EMR	Monchio delle Corti	PR	Sphagnum compactum group Brancaleoni, Carbognani, Gerdol, Tomaselli, Petraglia 2022; Sphagnum subsecundum group Brancaleoni, Carbognani, Gerdol, Tomaselli, Petraglia 2022; Sphagnum subnitens group Brancaleoni, Carbognani, Gerdol, Tomaselli, Petraglia 2022; Deschampsia cespitosa group Brancaleoni, Carbognani, Gerdol, Tomaselli, Petraglia 2022; Sarmentypnum exannulatum group Brancaleoni, Carbognani…	44°22'16.0"N, 10°04'05.0"E				x	x			2022						r
Brancaleoni, L., Carbognani, M., Gerdol, R., Tomaselli, M., Petraglia, A.	2022	Refugial peatlands in the Northern Apennines. Vegetation-environment relationships and future perspectives	Phytocoenologia. 51. 10.1127/phyto/2022/0405	Capanna Biancani	EMR	Monchio delle Corti	PR	Sphagnum subsecundum group Brancaleoni, Carbognani, Gerdol, Tomaselli, Petraglia 2022; Sphagnum fallax group Brancaleoni, Carbognani, Gerdol, Tomaselli, Petraglia 2022; Deschampsia cespitosa group Brancaleoni, Carbognani, Gerdol, Tomaselli, Petraglia 2022; Campylium stellatum group Brancaleoni, Carbognani, Gerdol, Tomaselli, Petraglia 2022; Carex nigra group Brancaleoni, Carbognani, Gerdol, Tomas…	44°21'18.0"N, 10°05'50.0"E				x	x			2022						r
Brancaleoni, L., Carbognani, M., Gerdol, R., Tomaselli, M., Petraglia, A.	2022	Refugial peatlands in the Northern Apennines. Vegetation-environment relationships and future perspectives	Phytocoenologia. 51. 10.1127/phyto/2022/0405	Cerreto A	EMR	Ventasso	RE	Sphagnum subnitens group Brancaleoni, Carbognani, Gerdol, Tomaselli, Petraglia 2022; Deschampsia cespitosa group Brancaleoni, Carbognani, Gerdol, Tomaselli, Petraglia 2022; Carex limosa group Brancaleoni, Carbognani, Gerdol, Tomaselli, Petraglia 2022; Menyanthes trifoliata group Brancaleoni, Carbognani, Gerdol, Tomaselli, Petraglia 2022	44°18'09.0"N, 10°14'03.0"E				x	x			2022						r
Brancaleoni, L., Carbognani, M., Gerdol, R., Tomaselli, M., Petraglia, A.	2022	Refugial peatlands in the Northern Apennines. Vegetation-environment relationships and future perspectives	Phytocoenologia. 51. 10.1127/phyto/2022/0405	Cerreto B	EMR	Ventasso	RE	Carex vesicaria group Brancaleoni, Carbognani, Gerdol, Tomaselli, Petraglia 2022	44°18'14.0"N, 10°14'23.0"E				x	x			2022						r
Di Pietro, R., Praleskouskaya, S., Aleffi, M., Di Pietro, F., Di Pietro, A., Tondi, G., Fortini, P.	2024	New bryological data from relict mires in the Gran Sasso-Laga National Park (Central Apennines) and their interpretation according to the EUNIS classification and Habitats Directive	Plant Sociology 61: 21-40. 10.3897/pls2024612/02	Fosso Gorzano	LAZ	Amatrice	RI	Eriophorum latifolium & Carex frigida community Di Pietro, Praleskouskaya, Aleffi, Di Pietro, Di Pietro, Tondi, Fortini 2024	42°37'45.6"N, 13°22'39.3"E				x	x			2024						r
Di Pietro, R., Praleskouskaya, S., Aleffi, M., Di Pietro, F., Di Pietro, A., Tondi, G., Fortini, P.	2024	New bryological data from relict mires in the Gran Sasso-Laga National Park (Central Apennines) and their interpretation according to the EUNIS classification and Habitats Directive	Plant Sociology 61: 21-40. 10.3897/pls2024612/02	Fosso della Pacina	LAZ	Amatrice	RI	Carex frigida and Juncus articulatus community Di Pietro, Praleskouskaya, Aleffi, Di Pietro, Di Pietro, Tondi, Fortini 2024	42°37'45.0"N, 13°23'27.4"E				x	x			2024						r
Di Pietro, R., Praleskouskaya, S., Aleffi, M., Di Pietro, F., Di Pietro, A., Tondi, G., Fortini, P.	2024	New bryological data from relict mires in the Gran Sasso-Laga National Park (Central Apennines) and their interpretation according to the EUNIS classification and Habitats Directive	Plant Sociology 61: 21-40. 10.3897/pls2024612/02	Fosso Pelone	LAZ	Amatrice	RI	Carex frigida and Juncus articulatus community Di Pietro, Praleskouskaya, Aleffi, Di Pietro, Di Pietro, Tondi, Fortini 2025	42°38'09.0"N, 13°23'40.0"E				x	x			2024						r
Di Pietro, R., Praleskouskaya, S., Aleffi, M., Di Pietro, F., Di Pietro, A., Tondi, G., Fortini, P.	2024	New bryological data from relict mires in the Gran Sasso-Laga National Park (Central Apennines) and their interpretation according to the EUNIS classification and Habitats Directive	Plant Sociology 61: 21-40. 10.3897/pls2024612/02	Fosso Cerruglia	LAZ	Amatrice	RI	Carex acuta and C. panicea community Di Pietro, Praleskouskaya, Aleffi, Di Pietro, Di Pietro, Tondi, Fortini 2024	42°35'17.8"N, 13°20'06.4"E				x	x			2024						r
Di Pietro, R., Praleskouskaya, S., Aleffi, M., Di Pietro, F., Di Pietro, A., Tondi, G., Fortini, P.	2024	New bryological data from relict mires in the Gran Sasso-Laga National Park (Central Apennines) and their interpretation according to the EUNIS classification and Habitats Directive	Plant Sociology 61: 21-40. 10.3897/pls2024612/02	Springs within the mild slope of the left side of Castellano stream	LAZ	Amatrice	RI	Carex davalliana and C. hostiana community Di Pietro, Praleskouskaya, Aleffi, Di Pietro, Di Pietro, Tondi, Fortini 2024	42°35'31.4"N, 13°19'27.1"E				x	x			2024						r
Braggio Morucchio, G., Guido, M. A. & Montanari, C.	1978	Studio palinologico e vegetazione della torbiera del Lajone presso Piampaludo (Gruppo M. Beigua, Appennino ligure occidentale)	Arch. bot. biogeogr. ital. 54: 115-136	Lajone peat bog	LIG	Varazze	SV	Caricetum nigrae; Molinio-Arrhenatheretea communities		x	x		x				1978								x
Aita, L., Martini, E., Orsino, F.	1979	Flora e vegetazione dei laghetti delle Agoraie e zone limitrofe (Appennino ligure orientale)	Biogeogr. J. Integr. Biogeogr. 6 (1979): 163-230	Lago Riondo	LIG	Rezzoaglio	GE	Caricetum rostratae Rubel 1912; Caricetum fuscae Br. Bl. 1915		x	x		x		x		1979	2015	Mariotti, M. G., Marsili, S., Zotti, M.	2015	Note sulle conoscenze botaniche della riserva naturale orientata delle Agoraie e dei suoi dintorni (Appennino ligure)	Boll. Mus. Ist. Biol. Univ. Genova, 77		x
Aita, L., Martini, E., Orsino, F.	1979	Flora e vegetazione dei laghetti delle Agoraie e zone limitrofe (Appennino ligure orientale)	Biogeogr. J. Integr. Biogeogr. 6 (1979): 163-230	Agoraie di Fondo	LIG	Rezzoaglio	GE	Caricetum rostratae Rubel 1912; Caricetum fuscae Br. Bl. 1915		x	x		x		x		1979	2015	Mariotti, M. G., Marsili, S., Zotti, M.	2015	Note sulle conoscenze botaniche della riserva naturale orientata delle Agoraie e dei suoi dintorni (Appennino ligure)	Boll. Mus. Ist. Biol. Univ. Genova, 77	x
Aita, L., Martini, E., Orsino, F.	1979	Flora e vegetazione dei laghetti delle Agoraie e zone limitrofe (Appennino ligure orientale)	Biogeogr. J. Integr. Biogeogr. 6 (1979): 163-230	Agoraie di Mezzo	LIG	Rezzoaglio	GE	Caricetum rostratae Rubel 1912; Cenosi a Eriophorum latifolium Aita, Martini & Orsino 1979; Caricetum fuscae Br. Bl. 1915		x	x		x		x		1979	2015	Mariotti, M. G., Marsili, S., Zotti, M.	2015	Note sulle conoscenze botaniche della riserva naturale orientata delle Agoraie e dei suoi dintorni (Appennino ligure)	Boll. Mus. Ist. Biol. Univ. Genova, 77	x
Barberis, G. & Mariotti, M	1981	Ricerche geobotaniche sulle zone umide del Gruppo di Voltri (Appennino ligure-piemontese)	Arch. bot. biogeogr. ital. 57 (1-2): 50-91	Prà della Colla	LIG	Genova	GE	Scirpetum sylvatici Ralski 1931			x						1981								x
Barberis, G. & Mariotti, M	1981	Ricerche geobotaniche sulle zone umide del Gruppo di Voltri (Appennino ligure-piemontese)	Arch. bot. biogeogr. ital. 57 (1-2): 50-91	Prou do Gatto, sotto il Penello	LIG	Montoggio	GE	Tofieldio-Schoenetum Br. Bl. 1971			x						1981								x
Barberis, G. & Mariotti, M	1981	Ricerche geobotaniche sulle zone umide del Gruppo di Voltri (Appennino ligure-piemontese)	Arch. bot. biogeogr. ital. 57 (1-2): 50-91	Presso confluenza Rio Pian Sado e Rio Lischeo	LIG	Ceranesi	GE	Tofieldio-Schoenetum Br. Bl. 1971			x						1981								x
Barberis, G. & Mariotti, M	1981	Ricerche geobotaniche sulle zone umide del Gruppo di Voltri (Appennino ligure-piemontese)	Arch. bot. biogeogr. ital. 57 (1-2): 50-91	Tra Foscallo e Penello	LIG	Genova	GE	Tofieldio-Schoenetum Br. Bl. 1971			x						1981								x
Barberis, G. & Mariotti, M	1981	Ricerche geobotaniche sulle zone umide del Gruppo di Voltri (Appennino ligure-piemontese)	Arch. bot. biogeogr. ital. 57 (1-2): 50-91	Presso gli Eremiti	LIG	Bosio	AL	Tofieldio-Schoenetum Br. Bl. 1971			x						1981								x
Barberis, G. & Mariotti, M	1981	Ricerche geobotaniche sulle zone umide del Gruppo di Voltri (Appennino ligure-piemontese)	Arch. bot. biogeogr. ital. 57 (1-2): 50-91	Sotto Sejeu	LIG	Genova	GE	Tofieldio-Schoenetum Br. Bl. 1971			x						1981								x
Barberis, G. & Mariotti, M	1981	Ricerche geobotaniche sulle zone umide del Gruppo di Voltri (Appennino ligure-piemontese)	Arch. bot. biogeogr. ital. 57 (1-2): 50-91	Stagno per R.ca del Cros	LIG			Caricetum fuscae Br. Bl. 1915			x						1981								x
Barberis, G. & Mariotti, M	1981	Ricerche geobotaniche sulle zone umide del Gruppo di Voltri (Appennino ligure-piemontese)	Arch. bot. biogeogr. ital. 57 (1-2): 50-91	Tra Pra Riondo e Canei	LIG	Varazze	SV	Caricetum fuscae Br. Bl. 1915			x						1981								x
Barberis, G. & Mariotti, M	1981	Ricerche geobotaniche sulle zone umide del Gruppo di Voltri (Appennino ligure-piemontese)	Arch. bot. biogeogr. ital. 57 (1-2): 50-91	Tra Foscallo e Pennello	LIG	Genova	GE	Caricetum fuscae Br. Bl. 1915			x						1981								x
Barberis, G. & Mariotti, M	1981	Ricerche geobotaniche sulle zone umide del Gruppo di Voltri (Appennino ligure-piemontese)	Arch. bot. biogeogr. ital. 57 (1-2): 50-91	Piampaludo	LIG	Sassello	SV	Caricetum fuscae Br. Bl. 1915			x						1981								x
Dagnino, D., Mariotti, M. M., Turcato C. in: Rivieccio, G., Aleffi, M., Angiolini, C., Bagella, S., Bazan, G., Bonini, F., Caria, M.C., Casavecchia, S., Castello, M., Dagnino, D., de Francesco, M.C., Farris, E., Fanfarillo, E., Fiaschi, T., Forte, L., Gianguzzi, L., Landucci, F., Maneli, F., Mantino, F., Mariotti, M., Pirone, G., Poldini, L., Poponessi, S., Praleskouskaya, S., Stanisci, A., Tomas…	2021	New national and regional Annex I Habitat records: from #26 to #36.	Plant Sociology 58(2): 77-98	Rio Banea	LIG	Imperia	IM	Molinion caeruleae Koch 1926	44°05'56.3"N, 7°43'43.9"E				x				2021						r
Pedrotti, F.	1967	Carta fitosociologica (1: 3.000) della vegetazione dei Piani di Montelago (Camerino)	Not. Soc. It. Fitosoc., 4: 1-8	Piani di Montelago	MAR	Sefro	MC	Deschampsio-Caricetum distantis eriophoretosum Pedrotti 1967; Eriophoretum latifolii Pedrotti 1967 nom. inval. ad interim; Eriophorum latifolium community Ciaschetti, Praleskouskaya, Venanzoni 2024		x	x		x				1967	2024	Ciaschetti G., Praleskouskaya S., Venanzoni R.	2024	Relicts of Threatened Biodiversity: Similarities and Differences among the 7230 EU Habitat Plant Communities on Montane Plateaus of Central Apennines, Italy.	Plants 13, 1282, https://doi.org/10.3390/plants13101282	x
Catorci, A., Ballelli, S., Gatti, R., Vitanzi, A.	2008	Studio fitosociologico delle praterie della Valle dell'Ambro (Parco Nazionale dei Monti Sibillini, Italia Centrale)	Informatore Botanico Italiano, 40(2): 193-241	sorgiva pendio M. Priora	MAR	Montefortino	FM	Junco articulatae-Caricetum frigidae Pedrotti 1982; Aggr. a Senecio alpinus e Deschampsia cespitosa Catorci, Balleli, Gatti, Vitanzi 2008			x						2008								x
Tamburro, R., Tolve, E., Sardella, G., Manuppella, A.	2005	La Zona Umida “Torbiera”: individuazione delle pressioni e del buffer. Caso studio: “Pantano Zittola - Feudo Val Cocchiara” (Isernia - Molise)	APAT Agenzia per la Protezione dell’Ambiente e per i Servizi Tecnici	Pantano della Zittola	MOL	Montenero Val Cocchiara	IS	Fen grasslands	41°42'17.4"N, 14°05'15.9"E				x				2005								x
Raffaelli, M.	1972	Il genere « Sphagnum » L. in Sardegna un'interessante novità per la flora dell'Isola	Webbia: Journal of Plant Taxonomy and Geography, 27:1, 257-272, DOI: 10.1080/00837792.1972.10669974	Stazione di Campo de li Buoi	SAR	Tempio Pausania	SS	Fen grassland with some Sphagnum species			x						1972	2002	Cogoni A., Flore F., Aleffi M.,	2002	Survey of bryoflora on Monte Limbara (Northern Sardinia)	Cryptogamie, Bryologie, 23 (1): 73-86		x
Raffaelli, M.	1972	Il genere « Sphagnum » L. in Sardegna un'interessante novità per la flora dell'Isola	Webbia: Journal of Plant Taxonomy and Geography, 27:1, 257-272, DOI: 10.1080/00837792.1972.10669974	Stazione di Fonte Silva	SAR	Tempio Pausania	SS	Fen grassland with some Sphagnum species			x						1972	2002	Cogoni A., Flore F., Aleffi M.,	2002	Survey of bryoflora on Monte Limbara (Northern Sardinia)	Cryptogamie, Bryologie, 23 (1): 73-86		x
Raffaelli, M.	1972	Il genere « Sphagnum » L. in Sardegna un'interessante novità per la flora dell'Isola	Webbia: Journal of Plant Taxonomy and Geography, 27:1, 257-272, DOI: 10.1080/00837792.1972.10669974	Stazione di Punta Bandiera	SAR	Tempio Pausania	SS	Fen grassland with some Sphagnum species			x						1972	2002	Cogoni A., Flore F., Aleffi M.,	2002	Survey of bryoflora on Monte Limbara (Northern Sardinia)	Cryptogamie, Bryologie, 23 (1): 73-86			x
Petronici, C., Mazzola, P. & Raimondo, F. M.	1978	Nota introduttiva allo studio degli ambienti idromorfi delle Madonie	Naturalista Sicil., s. 4, 2(1-2): 11-24	Margi filiciari - Vicaretto	SIC	Castelbuono	PA	Scheuchzerio palustris-Caricetea fuscae Tx. 1937			x						1978								x
Petronici, C., Mazzola, P. & Raimondo, F. M.	1978	Nota introduttiva allo studio degli ambienti idromorfi delle Madonie	Naturalista Sicil., s. 4, 2(1-2): 11-24	Triemule - Mandarini	SIC	Geraci Siculo	PA	Scheuchzerio palustris-Caricetea fuscae Tx. 1937			x						1978								x
Petronici, C., Mazzola, P. & Raimondo, F. M.	1978	Nota introduttiva allo studio degli ambienti idromorfi delle Madonie	Naturalista Sicil., s. 4, 2(1-2): 11-24	Margi Quacinari - Faguare	SIC		PA	Scheuchzerio palustris-Caricetea fuscae Tx. 1937			x						1978								x
Raimondo, F. M. & Dia, M. G.	1978	Note Briogeografiche. I. Il genere Sphagnum L. in Sicilia	Naturalista Sicil., s. 4, 2(3-4): 109-126	Canalicchio sopra Castelbuono, quota m 700-760, esposizione nord	SIC	Castelbuono	PA	Scheuchzerio palustris-Caricetea fuscae Tx. 1937			x						1978								x
Raimondo, F. M. & Dia, M. G.	1978	Note Briogeografiche. I. Il genere Sphagnum L. in Sicilia	Naturalista Sicil., s. 4, 2(3-4): 109-126	S. Guglielmo (sopra Castelbuono e sotto Canalicchio), quota m 600-700, esposizione nord-est - nei pressi della mulattiera che dal Santuario sale ai Monticelli;	SIC	Castelbuono	PA	Scheuchzerio palustris-Caricetea fuscae Tx. 1937			x						1978								x
Raimondo, F. M. & Dia, M. G.	1978	Note Briogeografiche. I. Il genere Sphagnum L. in Sicilia	Naturalista Sicil., s. 4, 2(3-4): 109-126	Vicaretto, presso una rigogliosa formazione ad Osmunda regalis L. nell'orizzonte del Quercion ilicis, quota m 650-700, esposizione nord- ovest	SIC	Castelbuono	PA	Scheuchzerio palustris-Caricetea fuscae Tx. 1937			x						1978								x
Raimondo, F. M. & Dia, M. G.	1978	Note Briogeografiche. I. Il genere Sphagnum L. in Sicilia	Naturalista Sicil., s. 4, 2(3-4): 109-126	Presso la località « Verde » nella parte alta* di Vicaretto, quota m 900-1000, esposizione nord	SIC	Castelbuono	PA	Scheuchzerio palustris-Caricetea fuscae Tx. 1937			x						1978								x
Raimondo, F. M. & Dia, M. G.	1978	Note Briogeografiche. I. Il genere Sphagnum L. in Sicilia	Naturalista Sicil., s. 4, 2(3-4): 109-126	Margio Frasciano, sopra Geraci, quota m 4200-1250, esposizione nord,	SIC	Geraci Siculo	PA	Scheuchzerio palustris-Caricetea fuscae Tx. 1937			x						1978								x
Raimondo, F. M. & Dia, M. G.	1978	Note Briogeografiche. I. Il genere Sphagnum L. in Sicilia	Naturalista Sicil., s. 4, 2(3-4): 109-126	Piano della Riunione, nel demanio di Geraci, quota m 1300-1330, esposizione nord	SIC	Geraci Siculo	PA	Scheuchzerio palustris-Caricetea fuscae Tx. 1937			x						1978								x
Raimondo, F. M. & Dia, M. G.	1978	Note Briogeografiche. I. Il genere Sphagnum L. in Sicilia	Naturalista Sicil., s. 4, 2(3-4): 109-126	Nella piccola torbiera soprastante l’urgo Niervo, nel demanio di Geraci, quota m 1350 c.a., esposizione nord-est	SIC	Geraci Siculo	PA	Scheuchzerio palustris-Caricetea fuscae Tx. 1937			x						1978								x
Raimondo, F. M. & Dia, M. G.	1978	Note Briogeografiche. I. Il genere Sphagnum L. in Sicilia	Naturalista Sicil., s. 4, 2(3-4): 109-126	Gurgo di Pietra Giordano, demanio di Geraci, ai margini dello specchio lacustre, quota m 1350 circa, esposizione nord-ovest	SIC	Geraci Siculo	PA	Scheuchzerio palustris-Caricetea fuscae Tx. 1937			x						1978								x
Raimondo, F. M. & Dia, M. G.	1978	Note Briogeografiche. I. Il genere Sphagnum L. in Sicilia	Naturalista Sicil., s. 4, 2(3-4): 109-126	Parte alta del Margio di Pietra Giordano, sopra la precedente stazione, quota m 1450 c.a., superficie attuale mq 100 circa, esposizione nord - sede di una delle più espressive torbiere a Sphagnum ed Aulacomnium	SIC	Geraci Siculo	PA	Scheuchzerio palustris-Caricetea fuscae Tx. 1937			x						1978								x
Raimondo, F. M. & Dia, M. G.	1978	Note Briogeografiche. I. Il genere Sphagnum L. in Sicilia	Naturalista Sicil., s. 4, 2(3-4): 109-126	Maggio « Occhiu di l’acqua » sopra S. Cosimano nel demanio di Geraci, quota m 1320-1350, esposizione nord	SIC	Geraci Siculo	PA	Scheuchzerio palustris-Caricetea fuscae Tx. 1937			x						1978								x
Raimondo, F. M. & Dia, M. G.	1978	Note Briogeografiche. I. Il genere Sphagnum L. in Sicilia	Naturalista Sicil., s. 4, 2(3-4): 109-126	Presso una delle piccole sorgenti sopra Piano dei Raimondo, versante ovest del Monte Catarineci, quota m 1350 circa, esposizione ovest	SIC		PA	Scheuchzerio palustris-Caricetea fuscae Tx. 1937			x						1978								x
Raimondo, F. M. & Dia, M. G.	1978	Note Briogeografiche. I. Il genere Sphagnum L. in Sicilia	Naturalista Sicil., s. 4, 2(3-4): 109-126	Triemula del "Margio Scorzone", sopra S. Giorgio, quota 1300 m c.a., esposizione ovest	SIC	Geraci Siculo	PA	Sphagno auriculati-Caricetum echinatae Raimondo & Di Gristina	37°51'55.6"N, 14°07'04.2"E				x		x		1978	2021	Raimondo, F. M., Varshanidze, D. & Di Gristina, E.	2021	The class Scheuchzerio-Caricetea nigrae in Sicily: a new association of the Caricion nigrae from the Madonie Mountains The class Scheuchzerio-Caricetea nigrae in Sicily: a new association of the Caricion nigrae from the Madonie Mountains	Bocconea 29: 279- 295	x
Raimondo, F. M. & Dia, M. G.	1978	Note Briogeografiche. I. Il genere Sphagnum L. in Sicilia	Naturalista Sicil., s. 4, 2(3-4): 109-126	Triemula della Lapazzedda, nel territorio di Petralia Sottana, quota m 1300 circa, esposizione nord-ovest	SIC	Petralia Sottana	PA	Scheuchzerio palustris-Caricetea fuscae Tx. 1937			x						1978								x
Raimondo, F. M. & Dia, M. G.	1978	Note Briogeografiche. I. Il genere Sphagnum L. in Sicilia	Naturalista Sicil., s. 4, 2(3-4): 109-126	Sotto il « marcato » della Lapazzedda, ai margini del vallone, sotto- stante anche alla stazione precedente, quota m 1280-1290	SIC	Petralia Sottana	PA	Scheuchzerio palustris-Caricetea fuscae Tx. 1937			x						1978								x
Raimondo, F. M. & Dia, M. G.	1978	Note Briogeografiche. I. Il genere Sphagnum L. in Sicilia	Naturalista Sicil., s. 4, 2(3-4): 109-126	Appena sopra Portella Mandarini, quota m 1300-1320, esposizione est, superficie 100 mq circa	SIC	Geraci Siculo	PA	Scheuchzerio palustris-Caricetea fuscae Tx. 1937			x						1978								x
Raimondo, F. M. & Dia, M. G.	1978	Note Briogeografiche. I. Il genere Sphagnum L. in Sicilia	Naturalista Sicil., s. 4, 2(3-4): 109-126	Piano Vucarvanu, ai Mandarini quota m 1370 circa, esposizione sud	SIC	Geraci Siculo	PA	Scheuchzerio palustris-Caricetea fuscae Tx. 1937			x						1978								x
Raimondo, F. M. & Dia, M. G.	1978	Note Briogeografiche. I. Il genere Sphagnum L. in Sicilia	Naturalista Sicil., s. 4, 2(3-4): 109-126	Piano Farina, nelle radure della querceta, sottostante la ex trazzera per Portella Colla (oggi sede del tracciato autostradale della Petralia- Piano della Battaglia), quota m 1380-1400, esposizione nord-est	SIC	Petralia Sottana	PA	Scheuchzerio palustris-Caricetea fuscae Tx. 1937			x						1978								x
Raimondo, F. M. & Dia, M. G.	1978	Note Briogeografiche. I. Il genere Sphagnum L. in Sicilia	Naturalista Sicil., s. 4, 2(3-4): 109-126	Sulla strada, prima di entrare nel rimboschimento nella parte alta di Giummeti, quota m 1300-1350, esposizione nord	SIC		PA	Scheuchzerio palustris-Caricetea fuscae Tx. 1937			x						1978								x
Raimondo, F. M. & Dia, M. G.	1978	Note Briogeografiche. I. Il genere Sphagnum L. in Sicilia	Naturalista Sicil., s. 4, 2(3-4): 109-126	Nel bosco di querce sottostante Piano Costantino, scendendo verso il Balzo Canna, quota m 1250 circa, esposizione nord-ovest	SIC		PA	Scheuchzerio palustris-Caricetea fuscae Tx. 1937			x						1978								x
Raimondo, F. M. & Dia, M. G.	1978	Note Briogeografiche. I. Il genere Sphagnum L. in Sicilia	Naturalista Sicil., s. 4, 2(3-4): 109-126	Lungo la trazzera Pomieri - Portella Colla, in prossimità del tracciato autostradale, quota m 1400 circa, esposizione leggermente a nord-ovest	SIC	Polizzi Generosa	PA	Scheuchzerio palustris-Caricetea fuscae Tx. 1937			x						1978								x
Raimondo, F. M. & Dia, M. G.	1978	Note Briogeografiche. I. Il genere Sphagnum L. in Sicilia	Naturalista Sicil., s. 4, 2(3-4): 109-126	Margio della Pistola, ai Mandarini, quota m 1200 circa, esposizione leggermente a nord	SIC	Geraci Siculo	PA	Scheuchzerio palustris-Caricetea fuscae Tx. 1937			x						1978								x
Raimondo, F. M. & Dia, M. G.	1978	Note Briogeografiche. I. Il genere Sphagnum L. in Sicilia	Naturalista Sicil., s. 4, 2(3-4): 109-126	Sotto Pizzo di Fao, quota m 1430-1450, soprastante Piano Vucarvanu, esposizione sud	SIC		PA	Scheuchzerio palustris-Caricetea fuscae Tx. 1937			x						1978								x
Raimondo, F. M. & Dia, M. G.	1978	Note Briogeografiche. I. Il genere Sphagnum L. in Sicilia	Naturalista Sicil., s. 4, 2(3-4): 109-126	Contrada Bozzolino, quota 1250, esposizione est	SIC	Geraci Siculo	PA	Scheuchzerio palustris-Caricetea fuscae Tx. 1937			x						1978								x
Raimondo, F. M. & Dia, M. G.	1978	Note Briogeografiche. I. Il genere Sphagnum L. in Sicilia	Naturalista Sicil., s. 4, 2(3-4): 109-126	Margio Filici Francisi, tra Cava e Bozzolino, prossima alla n. 25, quota m 1250-1260, esposizione est	SIC	Geraci Siculo	PA	Scheuchzerio palustris-Caricetea fuscae Tx. 1937			x						1978								x
Brullo S., Grillo M.	1978	Ricerche fitosociologiche sui pascoli dei monti Nebrodi	Not. Fitosoc. 13: 23-61	Valle del Flascio	SIC	Floresta	ME	Dactylorhizo-Juncetum effusi Brullo & Grillo 1978			x						1978								x
Brullo S., Grillo M.	1978	Ricerche fitosociologiche sui pascoli dei monti Nebrodi	Not. Fitosoc. 13: 23-61	Presso Cesarò	SIC	Cesarò	ME	Dactylorhizo-Juncetum effusi Brullo & Grillo 1978			x						1978								x
Brullo S., Grillo M.	1978	Ricerche fitosociologiche sui pascoli dei monti Nebrodi	Not. Fitosoc. 13: 23-61	Contrada Acquasanta	SIC		ME	Dactylorhizo-Juncetum effusi Brullo & Grillo 1978			x						1978								x
Brullo S., Grillo M.	1978	Ricerche fitosociologiche sui pascoli dei monti Nebrodi	Not. Fitosoc. 13: 23-61	Floresta	SIC	Floresta	ME	Dactylorhizo-Juncetum effusi Brullo & Grillo 1978			x						1978								x
Brullo S., Grillo M.	1978	Ricerche fitosociologiche sui pascoli dei monti Nebrodi	Not. Fitosoc. 13: 23-61	Pizzo Interleo, Cesarò	SIC	Cesarò	ME	Dactylorhizo-Juncetum effusi Brullo & Grillo 1978			x						1978								x
Brullo S., Grillo M.	1978	Ricerche fitosociologiche sui pascoli dei monti Nebrodi	Not. Fitosoc. 13: 23-61	Portella Maulazzo, Cesarò	SIC	Cesarò	ME	Caricetum intricato-oederi Brullo & Grillo 1978			x						1978								x
Brullo S., Grillo M.	1978	Ricerche fitosociologiche sui pascoli dei monti Nebrodi	Not. Fitosoc. 13: 23-61	Cesarò	SIC	Cesarò	ME	Caricetum intricato-oederi Brullo & Grillo 1978			x						1978								x
Brullo S., Grillo M.	1978	Ricerche fitosociologiche sui pascoli dei monti Nebrodi	Not. Fitosoc. 13: 23-61	Monte Soro	SIC	Cesarò	ME	Caricetum intricato-oederi Brullo & Grillo 1978			x						1978								x
Raimondo, F. M Scialabba, A. & Dia, M. G.	1980	Note Briogeografiche. III. Distribuzione in Italia di Aulacomnium palustre (Hedw.) Schwaegr. ed ecologia della specie nelle stazioni siciliane	Naturalista Sicil., s. 4, 4(3-4): 79-99	Margio Jazzu ' a Scala, 1320 m	SIC	Geraci Siculo	PA	Scheuchzerio palustris-Caricetea fuscae Tx. 1937			x						1980								x
Raimondo, F. M Scialabba, A. & Dia, M. G.	1980	Note Briogeografiche. III. Distribuzione in Italia di Aulacomnium palustre (Hedw.) Schwaegr. ed ecologia della specie nelle stazioni siciliane	Naturalista Sicil., s. 4, 4(3-4): 79-99	Margio sotto la Fontana di Ramunna	SIC	Geraci Siculo	PA	Scheuchzerio palustris-Caricetea fuscae Tx. 1937			x						1980								x
Raimondo, F. M Scialabba, A. & Dia, M. G.	1980	Note Briogeografiche. III. Distribuzione in Italia di Aulacomnium palustre (Hedw.) Schwaegr. ed ecologia della specie nelle stazioni siciliane	Naturalista Sicil., s. 4, 4(3-4): 79-99	Triemula presso il marcatu della Lampazzedda	SIC	Geraci Siculo	PA	Scheuchzerio palustris-Caricetea fuscae Tx. 1937			x						1980								x
Raimondo, F. M Scialabba, A. & Dia, M. G.	1980	Note Briogeografiche. III. Distribuzione in Italia di Aulacomnium palustre (Hedw.) Schwaegr. ed ecologia della specie nelle stazioni siciliane	Naturalista Sicil., s. 4, 4(3-4): 79-99	Margio della Menta, sul versante sud di Monte San Salvatore	SIC		PA	Scheuchzerio palustris-Caricetea fuscae Tx. 1937			x						1980								x
Brullo, S., Minissale, P. & Spampinato, G.	1994	Studio ﬁtosociologico della vegetazione lacustre dei Monti Nebrodi (Sicilia settentrionale)	Fitosociologia 27: 5 – 50	Lago Biviere	SIC	Cesarò	ME	Oenantho fistulosae-Glycerietum spicate Brullo e Grillo 1978		x	x		x		x		1994								x
Brullo, S., Minissale, P. & Spampinato, G.	1994	Studio ﬁtosociologico della vegetazione lacustre dei Monti Nebrodi (Sicilia settentrionale)	Fitosociologia 27: 5 – 50	Stagno presso Lago Biviere	SIC	Cesarò	ME	Oenantho fistulosae-Glycerietum spicate Brullo e Grillo 1978		x	x		x		x		1994								x
Brullo, S., Minissale, P. & Spampinato, G.	1994	Studio ﬁtosociologico della vegetazione lacustre dei Monti Nebrodi (Sicilia settentrionale)	Fitosociologia 27: 5 – 50	Stagno P.la Mualazzo	SIC	Cesarò	ME	Oenantho fistulosae-Glycerietum spicate Brullo e Grillo 1978		x	x		x		x		1994								x
Brullo, S., Minissale, P. & Spampinato, G.	1994	Studio ﬁtosociologico della vegetazione lacustre dei Monti Nebrodi (Sicilia settentrionale)	Fitosociologia 27: 5 – 50	L.to Monte Soro	SIC	Cesarò	ME	Oenantho fistulosae-Glycerietum spicate Brullo e Grillo 1978		x	x		x		x		1994								x
Brullo, S., Minissale, P. & Spampinato, G.	1994	Studio ﬁtosociologico della vegetazione lacustre dei Monti Nebrodi (Sicilia settentrionale)	Fitosociologia 27: 5 – 50	L.to S.ra della Testa	SIC	Cesarò	ME	Oenantho fistulosae-Glycerietum spicate Brullo e Grillo 1978		x	x		x		x		1994								x
Brullo, S., Minissale, P. & Spampinato, G.	1994	Studio ﬁtosociologico della vegetazione lacustre dei Monti Nebrodi (Sicilia settentrionale)	Fitosociologia 27: 5 – 50	Stagno P.zo Nido	SIC	Cesarò	ME	Oenantho fistulosae-Glycerietum spicate Brullo e Grillo 1978		x	x		x		x		1994								x
Brullo, S., Minissale, P. & Spampinato, G.	1994	Studio ﬁtosociologico della vegetazione lacustre dei Monti Nebrodi (Sicilia settentrionale)	Fitosociologia 27: 5 – 50	Stagno C.da Gilormo	SIC	Cesarò	ME	Oenantho fistulosae-Glycerietum spicate Brullo e Grillo 1978		x	x		x		x		1994								x
Brullo, S., Minissale, P. & Spampinato, G.	1994	Studio ﬁtosociologico della vegetazione lacustre dei Monti Nebrodi (Sicilia settentrionale)	Fitosociologia 27: 5 – 50	Pantana 4° stagno	SIC	Cesarò	ME	Oenantho fistulosae-Glycerietum spicate Brullo e Grillo 1978		x	x		x		x		1994								x
Sciandrello, S., Cambria, S., del Galdo, G.G., Tavilla, G.,Minissale, P.	2021	Unexpected Discovery of Thelypteris palustris (Thelypteridaceae) in Sicily (Italy): Morphological, Ecological Analysis and Habitat Characterization	Plants 2021, 10, 2448. https://doi.org/10.3390/ plants10112448	Serra della Testa 3 (inf.)	SIC	Caronia	ME	Thelypterido palustris-Caricetum paniculatae Sciandrello, Cambria, Giusso, Tavilla, Minissale 2021			x						2021						r
Sciandrello, S., Cambria, S., del Galdo, G.G., Tavilla, G.,Minissale, P.	2021	Unexpected Discovery of Thelypteris palustris (Thelypteridaceae) in Sicily (Italy): Morphological, Ecological Analysis and Habitat Characterization	Plants 2021, 10, 2448. https://doi.org/10.3390/ plants10112448	Serra della Testa 3 (sup.)	SIC	Caronia	ME	Thelypterido palustris-Caricetum paniculatae Sciandrello, Cambria, Giusso, Tavilla, Minissale 2021			x						2021						r
Sciandrello, S., Cambria, S., del Galdo, G.G., Tavilla, G.,Minissale, P.	2021	Unexpected Discovery of Thelypteris palustris (Thelypteridaceae) in Sicily (Italy): Morphological, Ecological Analysis and Habitat Characterization	Plants 2021, 10, 2448. https://doi.org/10.3390/ plants10112448	Serra della Testa 3 (rigagnolo, tra inf. e sup.)	SIC	Caronia	ME	Thelypterido palustris-Caricetum paniculatae Sciandrello, Cambria, Giusso, Tavilla, Minissale 2021			x						2021						r
Sciandrello, S., Cambria, S., del Galdo, G.G., Tavilla, G.,Minissale, P.	2021	Unexpected Discovery of Thelypteris palustris (Thelypteridaceae) in Sicily (Italy): Morphological, Ecological Analysis and Habitat Characterization	Plants 2021, 10, 2448. https://doi.org/10.3390/ plants10112448	Serra della testa 2	SIC	Caronia	ME	Thelypterido palustris-Caricetum paniculatae Sciandrello, Cambria, Giusso, Tavilla, Minissale 2021			x						2021						r
Provasi, T.	1926	Osservazioni e ricerche sulla Vegetazione di alcuni laghetti dell'Appennino tosco-emiliano	Nuovo Giorn. Bot. Ital., 33: 681-725	Lago del Greppo	TOS	Abetone Cutigliano	PT	A lot of species of Caricion nigrae were recorded	44°07'11.6"N 10°40'24.7"E				x	x			1926	2007	Foggi B., Gennai M., Gervasoni D, Ferretti G., Viciani D., Venturi E.	2007	La carta della vegetazione del SIC Alta Valle del Sestaione (Pistoia, Toscana Nord-Occidentale)	Parlatorea 9: 41-78			x
Provasi, T.	1926	Osservazioni e ricerche sulla Vegetazione di alcuni laghetti dell'Appennino tosco-emiliano	Nuovo Giorn. Bot. Ital., 33: 681-725	Lago Nero	TOS	Abetone Cutigliano	PT	A lot of species of Caricion nigrae were recorded	44°06'56.3"N 10°38'11.1"E				x	x			1926	2007	Foggi B., Gennai M., Gervasoni D, Ferretti G., Viciani D., Venturi E.	2007	La carta della vegetazione del SIC Alta Valle del Sestaione (Pistoia, Toscana Nord-Occidentale)	Parlatorea 9: 41-78			x
Provasi, T.	1926	Osservazioni e ricerche sulla Vegetazione di alcuni laghetti dell'Appennino tosco-emiliano	Nuovo Giorn. Bot. Ital., 33: 681-725	Lago Baccioli	TOS	Abetone Cutigliano	PT	A lot of species of Caricion nigrae were recorded	44°07'39.4"N 10°41'13.4"E				x	x			1926								x
Del Prete, C., Tomaselli, M.	1981	Note sulla flora e vegetazione della torbiera "I Paduli" presso Fociomboli (Alpi Apuane)	Atti Soc. Tosc. Sci. Nat., Mem., Ser. B, 88: 343-358	Torbiera "I Paduli" (Fociomboli)	TOS	Stazzema	LU	Fen grassland with species of Molinio-Arrhenatheretea and Scheuchzerio-Caricetea fuscae "stazione a Herminium monorchis"		x	x		x		x		1981	1987	Gerdol R., Tomaselli M.	1987	Mire Vegetation in the Apuanian Alps (Italy)	Folia Geobot. Phytotaxon., 22, 25–33			x
Gerdol, R., Tomaselli, M.	1993	The vegetation of wetlands in the northern Apennines (Italy)	Phytocoenologia, 21(4), 421–469	Valle delle Pozze	TOS	Abetone Cutigliano	PT	Community of Drepanocladus exannulatus and Juncus filiformis Gerdol & Tomaselli 1993; Sphagno-Caricetum nigrae Gerdol & Tomaselli 1993			x						1993								x
Gerdol, R., Tomaselli, M.	1993	The vegetation of wetlands in the northern Apennines (Italy)	Phytocoenologia, 21(4), 421–469	Colle Acquamarcia	TOS	Abetone Cutigliano	PT	Community of Drepanocladus exannulatus and Juncus filiformis Gerdol & Tomaselli 1993			x						1993								x
Gerdol, R., Tomaselli, M.	1993	The vegetation of wetlands in the northern Apennines (Italy)	Phytocoenologia, 21(4), 421–469	Monte Vecchio	TOS	Villa Collemandina	LU	Community of Drepanocladus exannulatus and Juncus filiformis Gerdol & Tomaselli 1993			x						1993								x
Gerdol, R., Tomaselli, M.	1993	The vegetation of wetlands in the northern Apennines (Italy)	Phytocoenologia, 21(4), 421–469	Lagacci di Monte Albano	TOS	Sambuca Pistoiese	PT	Community of Drepanocladus exannulatus and Juncus filiformis Gerdol & Tomaselli 1993			x						1993								x
Gerdol, R., Tomaselli, M.	1993	The vegetation of wetlands in the northern Apennines (Italy)	Phytocoenologia, 21(4), 421–469	Foce di Campolino	TOS	Bagni di Lucca	LU	Community of Drepanocladus exannulatus and Juncus filiformis Gerdol & Tomaselli 1993; Caricetum nigrae Br. Bl. 1915		x	x		x	x			1993	2007	Foggi B., Gennai M., Gervasoni D, Ferretti G., Viciani D., Venturi E.	2007	La carta della vegetazione del SIC Alta Valle del Sestaione (Pistoia, Toscana Nord-Occidentale)	Parlatorea 9: 41-78			x
Gerdol, R., Tomaselli, M.	1993	The vegetation of wetlands in the northern Apennines (Italy)	Phytocoenologia, 21(4), 421–469	Le Porraie	TOS	Sillano Giuncugnano	LU	Community of Drepanocladus exannulatus and Juncus filiformis Gerdol & Tomaselli 1993			x						1993								x
Gerdol, R., Tomaselli, M.	1993	The vegetation of wetlands in the northern Apennines (Italy)	Phytocoenologia, 21(4), 421–469	Lagacci della Porticciola	TOS	Lagacci	PT	Caricetum nigrae Br. Bl. 1915			x						1993								x
Gerdol, R., Tomaselli, M.	1993	The vegetation of wetlands in the northern Apennines (Italy)	Phytocoenologia, 21(4), 421–469	Paludetta del Sillano	TOS	Sillano Giuncugnano	LU	Caricetum nigrae Br. Bl. 1915			x						1993								x
Gerdol, R., Tomaselli, M.	1993	The vegetation of wetlands in the northern Apennines (Italy)	Phytocoenologia, 21(4), 421–469	Lama Rossa	TOS	San Romano in Garfagnana	LU	Caricetum nigrae Br. Bl. 1915; Sphagno-Caricetum nigrae Gerdol & Tomaselli 1993			x						1993	2022	Brancaleoni L., Carbognani M., Gerdol R., Tomaselli M., Petraglia A.	2022	Refugial peatlands in the Northern Apennines. Vegetation-environment relationships and future perspectives	Phytocoenologia. 51. 10.1127/phyto/2022/0405	x
Gerdol, R., Tomaselli, M.	1993	The vegetation of wetlands in the northern Apennines (Italy)	Phytocoenologia, 21(4), 421–469	Lamacce (Campolino)	TOS	Abetone Cutigliano	PT	Caricetum nigrae Br. Bl. 1915			x						1993	2003	Foggi B., Gennai M., Gervasoni D., Rosi C.	2003	Relazione tecnica "Le aree umide dell'Alto Appennino Pistoiese"	Università degli Studi di Firenze - DIPARTIMENTO DI BIOLOGIA VEGETALE			x
Gerdol, R., Tomaselli, M.	1993	The vegetation of wetlands in the northern Apennines (Italy)	Phytocoenologia, 21(4), 421–469	Prati di San Gemignano	TOS	Bagni di Lucca	LU	Caricetum nigrae Br. Bl. 1915			x						1993								x
Bartelletti, A., Guazzi, E., Tomei, P.E.	1996	Le zone umide delle Alpi Apuane: nuove acquisizioni floristiche	Atti Soc. Tosc. Sci. Nat., Mem., Ser. B, 103 (1996): 49-54	Monte di Roggio peat Bog	TOS	Vagli Sotto	LU	Alkaline fen with species of Caricion davaliianae		x	x		x		x		1996								x
Bartelletti, A., Guazzi, E., Tomei, P.E.	1996	Le zone umide delle Alpi Apuane: nuove acquisizioni floristiche	Atti Soc. Tosc. Sci. Nat., Mem., Ser. B, 103 (1996): 49-54	Padule di Puntato	TOS	Stazzema	LU	Alkaline fen with species of Caricion davaliianae			x						1996								x
Foggi, B., Gennai, M., Gervasoni, D., Rosi, C.	2003	Relazione tecnica "Le aree umide dell'Alto Appennino Pistoiese"	Università degli Studi di Firenze - DIPARTIMENTO DI BIOLOGIA VEGETALE	Torbiera sopra Casa Coppi	TOS	Abetone Cutigliano	PT	A lot of species of Caricion nigrae and Molinio-Arrhenatheretea were recorded	44°08'29.1"N 10°37'57.2"E				x	x			2003								x
Foggi, B., Gennai, M., Gervasoni, D., Rosi, C.	2003	Relazione tecnica "Le aree umide dell'Alto Appennino Pistoiese"	Università degli Studi di Firenze - DIPARTIMENTO DI BIOLOGIA VEGETALE	Prato umido sotto Pian della Sprella	TOS	Abetone Cutigliano	PT	A lot of species of Caricion nigrae and Molinio-Arrhenatheretea were recorded	44°08'06.4"N 10°37'55.0"E				x	x			2003								x
Foggi, B., Gennai, M., Gervasoni, D., Rosi, C.	2003	Relazione tecnica "Le aree umide dell'Alto Appennino Pistoiese"	Università degli Studi di Firenze - DIPARTIMENTO DI BIOLOGIA VEGETALE	Torbiera della Macchia di Stefano	TOS	Abetone Cutigliano	PT	A lot of species of Caricion nigrae and Molinio-Arrhenatheretea were recorded	44°08'11.9"N 10°37'44.5"E				x	x			2003								x
Foggi, B., Gennai, M., Gervasoni, D., Rosi, C.	2003	Relazione tecnica "Le aree umide dell'Alto Appennino Pistoiese"	Università degli Studi di Firenze - DIPARTIMENTO DI BIOLOGIA VEGETALE	Torbiera sotto le Pradine	TOS	Abetone Cutigliano	PT	A lot of species of Caricion nigrae and Molinio-Arrhenatheretea were recorded	44°07'29.5"N 10°37'53.6"E				x	x			2003								x
Foggi, B., Gennai, M., Gervasoni, D., Rosi, C.	2003	Relazione tecnica "Le aree umide dell'Alto Appennino Pistoiese"	Università degli Studi di Firenze - DIPARTIMENTO DI BIOLOGIA VEGETALE	AREA UMIDA 5	TOS	Abetone Cutigliano	PT	A lot of species of Caricion nigrae and Molinio-Arrhenatheretea were recorded	44°07'33.3"N 10°38'10.5"E				x	x			2003								x
Foggi, B., Gennai, M., Gervasoni, D., Rosi, C.	2003	Relazione tecnica "Le aree umide dell'Alto Appennino Pistoiese"	Università degli Studi di Firenze - DIPARTIMENTO DI BIOLOGIA VEGETALE	Torbiera presso la Casa del Podestà	TOS	Abetone Cutigliano	PT	A lot of species of Caricion nigrae and Molinio-Arrhenatheretea were recorded	44°07'32.2"N 10°37'39.2"E				x	x			2003								x
Foggi, B., Gennai, M., Gervasoni, D., Rosi, C.	2003	Relazione tecnica "Le aree umide dell'Alto Appennino Pistoiese"	Università degli Studi di Firenze - DIPARTIMENTO DI BIOLOGIA VEGETALE	Torbiera del Fosso del Lago Piatto	TOS	Abetone Cutigliano	PT	A lot of species of Caricion nigrae and Molinio-Arrhenatheretea were recorded	44°07'28.0"N 10°38'03.3"E				x	x			2003								x
Foggi, B., Gennai, M., Gervasoni, D., Rosi, C.	2003	Relazione tecnica "Le aree umide dell'Alto Appennino Pistoiese"	Università degli Studi di Firenze - DIPARTIMENTO DI BIOLOGIA VEGETALE	Torbiera del Fosso della Lamaccia	TOS	Abetone Cutigliano	PT	A lot of species of Caricion nigrae and Molinio-Arrhenatheretea were recorded	44°07'24.5"N 10°37'38.7"E				x	x			2003								x
Foggi, B., Gennai, M., Gervasoni, D., Rosi, C.	2003	Relazione tecnica "Le aree umide dell'Alto Appennino Pistoiese"	Università degli Studi di Firenze - DIPARTIMENTO DI BIOLOGIA VEGETALE	Torbiera sopra le Pradine	TOS	Abetone Cutigliano	PT	A lot of species of Caricion nigrae and Molinio-Arrhenatheretea were recorded	44°07'24.5"N 10°37'38.7"E				x	x			2003								x
Foggi, B., Gennai, M., Gervasoni, D., Rosi, C.	2003	Relazione tecnica "Le aree umide dell'Alto Appennino Pistoiese"	Università degli Studi di Firenze - DIPARTIMENTO DI BIOLOGIA VEGETALE	pozza temporanea sotto il Lago Piatto	TOS	Abetone Cutigliano	PT	A lot of species of Caricion nigrae and Molinio-Arrhenatheretea were recorded	44°07'23.1"N 10°37'48.3"E				x	x			2003								x
Foggi, B., Gennai, M., Gervasoni, D., Rosi, C.	2003	Relazione tecnica "Le aree umide dell'Alto Appennino Pistoiese"	Università degli Studi di Firenze - DIPARTIMENTO DI BIOLOGIA VEGETALE	AREA UMIDA 12	TOS	Abetone Cutigliano	PT	A lot of species of Caricion nigrae and Molinio-Arrhenatheretea were recorded	44°06'51.7"N 10°38'31.9"E				x	x			2003								x
Foggi, B., Gennai, M., Gervasoni, D., Rosi, C.	2003	Relazione tecnica "Le aree umide dell'Alto Appennino Pistoiese"	Università degli Studi di Firenze - DIPARTIMENTO DI BIOLOGIA VEGETALE	AREA UMIDA 13	TOS	Abetone Cutigliano	PT	A lot of species of Caricion nigrae and Molinio-Arrhenatheretea were recorded	44°06'43.5"N 10°38'31.6"E				x	x			2003								x
Foggi, B., Gennai, M., Gervasoni, D., Rosi, C.	2003	Relazione tecnica "Le aree umide dell'Alto Appennino Pistoiese"	Università degli Studi di Firenze - DIPARTIMENTO DI BIOLOGIA VEGETALE	Torbiera Arrigoni	TOS	Abetone Cutigliano	PT	A lot of species of Caricion nigrae and Molinio-Arrhenatheretea were recorded	44°06'44.1"N 10°39'05.1"E				x	x			2003								x
Foggi, B., Gennai, M., Gervasoni, D, Ferretti, G., Viciani, D., Venturi, E.	2007	La carta della vegetazione del SIC Alta Valle del Sestaione (Pistoia, Toscana Nord-Occidentale)	Parlatorea 9: 41-78	Fortezza	TOS	Abetone Cutigliano	PT	aggr. a Deschampsia caespitosa Foggi, Gennai, Gervasoni, Ferretti, Viciani, Venturi 2007; Caricetum nigrae Br.-Bl. 1915; aggr. a Eriophorum latifolium Foggi, Gennai, Gervasoni, Ferretti, Viciani, Venturi 2007	44°07'29.9"N, 10°39'40.7"E				x	x			2007								x
Foggi, B., Gennai, M., Gervasoni, D, Ferretti, G., Viciani, D., Venturi, E.	2007	La carta della vegetazione del SIC Alta Valle del Sestaione (Pistoia, Toscana Nord-Occidentale)	Parlatorea 9: 41-78	Poggione	TOS	Abetone Cutigliano	PT	aggr. a Deschampsia caespitosa Foggi, Gennai, Gervasoni, Ferretti, Viciani, Venturi 2007	44°06'40.7"N, 10°40'01.1"E				x	x			2007								x
Foggi, B., Gennai, M., Gervasoni, D, Ferretti, G., Viciani, D., Venturi, E.	2007	La carta della vegetazione del SIC Alta Valle del Sestaione (Pistoia, Toscana Nord-Occidentale)	Parlatorea 9: 41-78	Slittovia	TOS	Abetone Cutigliano	PT	Caricetum nigrae Br.-Bl. 1915; aggr.a Menyanthes trifoliata Foggi, Gennai, Gervasoni, Ferretti, Viciani, Venturi 2007; Caricetum rostratae (Osvald 1923) em. Dierssen 1982; aggr.a Juncus filiformis e Drepanocladus exannulatus Foggi, Gennai, Gervasoni, Ferretti, Viciani, Venturi 2007; aggr. a Eriophorum latifolium Foggi, Gennai, Gervasoni, Ferretti, Viciani, Venturi 2007; aggr. a Trichophorum alpin…	44°07'34.9"N, 10°37'21.0"E				x	x			2007								x
Foggi, B., Gennai, M., Gervasoni, D, Ferretti, G., Viciani, D., Venturi, E.	2007	La carta della vegetazione del SIC Alta Valle del Sestaione (Pistoia, Toscana Nord-Occidentale)	Parlatorea 9: 41-78	Monte Gomito	TOS	Abetone Cutigliano	PT	Caricetum nigrae Br.-Bl. 1915; aggr.a Menyanthes trifoliata Foggi, Gennai, Gervasoni, Ferretti, Viciani, Venturi 2007; Caricetum rostratae (Osvald 1923) em. Dierssen 1982; aggr.a Juncus filiformis e Drepanocladus exannulatus; aggr. a Eriophorum scheuchzeri Foggi, Gennai, Gervasoni, Ferretti, Viciani, Venturi 2007	44°07'58.9"N, 10°38'18.4"E				x	x			2007								x
Brancaleoni, L., Carbognani, M., Gerdol, R., Tomaselli, M., Petraglia, A.	2022	Refugial peatlands in the Northern Apennines. Vegetation-environment relationships and future perspectives	Phytocoenologia. 51. 10.1127/phyto/2022/0405	Campaiana	TOS	Villa Collemandina	LU	Carex nigra group Brancaleoni, Carbognani, Gerdol, Tomaselli, Petraglia 2022	44°12'03.0"N, 10°23'02.0"E				x	x			2022						r
Pedrotti, F.	1965	Censimento di ambienti umidi meritevoli di protezione: i piani carsici dell' Appennino umbro-marchigiano	Atti Ist. Bot. Lab. Critt. Univ. Pavia, ser. 6, 1: 141-158	2. Pian Piccolo of Castelluccio	UMB	Norcia	PG	Caricetum davallianae Dutoit 1924		x	x		x	x			1965	2024	Ciaschetti G., Praleskouskaya S., Venanzoni R.	2024	Relicts of Threatened Biodiversity: Similarities and Differences among the 7230 EU Habitat Plant Communities on Montane Plateaus of Central Apennines, Italy.	Plants 13, 1282, https://doi.org/10.3390/plants13101282	x
Pedrotti, F.	1965	Censimento di ambienti umidi meritevoli di protezione: i piani carsici dell' Appennino umbro-marchigiano	Atti Ist. Bot. Lab. Critt. Univ. Pavia, ser. 6, 1: 141-158	Palude (o laghetto di Colfiorito)	UMB	Foligno	PG	Wet meadows with Eriophorum latifolium and Epipactis palustris		x	x		x	x			1965	2020	Tardella, F.M.; Di Agostino, V.M.	2020	Vegetation of the "Altipiani di Colfiorito" wetlands (central Apennines, Italy)	Plant Sociology 57(2), 113-132		x
Venanzoni., R., Gigante, D.	2000	Contributo alla conoscenza della vegetazione degli ambienti umidi dell’Umbria	Fitosociologia 37 (2): 13-63	Sponde del T. Assino	UMB	Gubbio	PG	Aggr. a Juncus subnodulosus Venanzoni & Gigante 2000			x						2000								x
Pedrotti, F., Murrja, E.	2020	Cartografia della vegetazione del laghetto del Pian Piccolo (Monti Sibillini, Appennino centrale) eseguita con l’aiuto del drone	Cah. Braun–Blanquetia, 4, 1–24. LES CAHIERS DE BRAUN-BLANQUETIA	Laghetto del Pian Piccolo	UMB	Norcia	PG	Aggr. A Carex echinata Pedrotti & Murrja 2020		x	x		x	x			2020						r
Praleskouskaya, S., Gigante D., Maneli F., Aleffi M., Poponessi S., Venanzoni R. in: Rivieccio, G., Aleffi, M., Angiolini, C., Bagella, S., Bazan, G., Bonini, F., Caria, M.C., Casavecchia, S., Castello, M., Dagnino, D., de Francesco, M.C., Farris, E., Fanfarillo, E., Fiaschi, T., Forte, L., Gianguzzi, L., Landucci, F., Maneli, F., Mantino, F., Mariotti, M., Pirone, G., Poldini, L., Poponessi, S.,…	2021	New national and regional Annex I Habitat records: from #26 to #36.	Plant Sociology 58(2): 77-98	Pian Piccolo	UMB	Castelluccio di Norcia	PG	Caricion nigrae Koch 1926 em. Klika 1934 nom. mut. propos.	42°46'17.2"N 13°12'32.6"E				x	x			2021						r
Praleskouskaya, S., Gigante D., Maneli F., Aleffi M., Poponessi S., Venanzoni R. in: Rivieccio, G., Aleffi, M., Angiolini, C., Bagella, S., Bazan, G., Bonini, F., Caria, M.C., Casavecchia, S., Castello, M., Dagnino, D., de Francesco, M.C., Farris, E., Fanfarillo, E., Fiaschi, T., Forte, L., Gianguzzi, L., Landucci, F., Maneli, F., Mantino, F., Mariotti, M., Pirone, G., Poldini, L., Poponessi, S.,…	2021	New national and regional Annex I Habitat records: from #26 to #36.	Plant Sociology 58(2): 77-98	Pian Grande	UMB	Castelluccio di Norcia	PG	Caricion nigrae Koch 1926 em. Klika 1934 nom. mut. propos.	42°47'00.5"N 13°12'02.0"E				x	x			2021						r
Ciaschetti, G., Praleskouskaya, S., Venanzoni, R.	2024	Relicts of Threatened Biodiversity: Similarities and Differences among the 7230 EU Habitat Plant Communities on Montane Plateaus of Central Apennines, Italy.	Plants 13, 1282, https://doi.org/10.3390/plants13101282	1. Pian Piccolo of Castelluccio	UMB	Norcia	PG	Eleocharidetum quinqueflorae Lüdi 1921		x	x		x	x			2024						r
